# Supplementary material for: Synthesis and hydrogenation of polycyclic aromatic hydrocarbon-substituted diborenes via uncatalysed hydrogenative B–C bond cleavage
Source: Chem Sci. 2022 Jun 14;13(25):7566–74. doi: 10.1039/d2sc02515a (PMC9242019; doi:10.1039/d2sc02515a)
Supplement: SC-013-D2SC02515A-s002 [file SC-013-D2SC02515A-s002.cif]

# Electronic Supplementary Material (ESI) for Chemical Science.
# This journal is © The Royal Society of Chemistry 2022

####################################################################### 
# 
# This file contains crystal structure data downloaded from the 
# Cambridge Structural Database (CSD) hosted by the Cambridge 
# Crystallographic Data Centre (CCDC).
# 
# Full information about CCDC data access policies and citation 
# guidelines are available at http://www.ccdc.cam.ac.uk/access/V1 
# 
# Audit and citation data items may have been added by the CCDC. 
# Please retain this information to preserve the provenance of 
# this file and to allow appropriate attribution of the data. 
# 
#######################################################################

data_CaLe172
_database_code_depnum_ccdc_archive 'CCDC 2169207'
loop_
_audit_author_name
_audit_author_address
'Merle Arrowsmith'
;Universitaet Wuerzburg
Germany
;
_audit_update_record             
;
2022-04-28 deposited with the CCDC.	2022-06-03 downloaded from the CCDC.
;


_audit_creation_method           SHELXL-2017/1
_shelx_SHELXL_version_number     2017/1
_chemical_name_systematic        1-Phen
_chemical_name_common            B2(Phen)2(NMe2)2
_chemical_melting_point          ?
_chemical_formula_moiety         'C35 H33 B2 N2'
_chemical_formula_sum            'C35 H33 B2 N2'
_chemical_formula_weight         503.25

loop_
_atom_type_symbol
_atom_type_description
_atom_type_scat_dispersion_real
_atom_type_scat_dispersion_imag
_atom_type_scat_source
C C 0.0033 0.0016 'International Tables Vol C Tables 4.2.6.8 and 6.1.1.4'
H H 0.0000 0.0000 'International Tables Vol C Tables 4.2.6.8 and 6.1.1.4'
B B 0.0013 0.0007 'International Tables Vol C Tables 4.2.6.8 and 6.1.1.4'
N N 0.0061 0.0033 'International Tables Vol C Tables 4.2.6.8 and 6.1.1.4'

_space_group_crystal_system      triclinic
_space_group_IT_number           2
_space_group_name_H-M_alt        'P -1'
_space_group_name_Hall           '-P 1'

_shelx_space_group_comment       
;
The symmetry employed for this shelxl refinement is uniquely defined
by the following loop, which should always be used as a source of
symmetry information in preference to the above space-group names.
They are only intended as comments.
;

loop_
_space_group_symop_operation_xyz
'x, y, z'
'-x, -y, -z'

_cell_length_a                   9.694(4)
_cell_length_b                   12.008(5)
_cell_length_c                   12.976(5)
_cell_angle_alpha                74.380(18)
_cell_angle_beta                 80.89(2)
_cell_angle_gamma                71.04(2)
_cell_volume                     1371.6(10)
_cell_formula_units_Z            2
_cell_measurement_temperature    103(2)
_cell_measurement_reflns_used    5019
_cell_measurement_theta_min      2.16
_cell_measurement_theta_max      26.76


_exptl_special_details           
;
The crystal was immersed in a film of perfluoropolyether oil, mounted on a 
polyimide microloop (MicroMounts of MiTeGen) and transferred to stream of cold 
nitrogen (Oxford Cryostream 700).
;
_exptl_crystal_description       block
_exptl_crystal_colour            colourless
_exptl_crystal_density_meas      ?
_exptl_crystal_density_method    ?
_exptl_crystal_density_diffrn    1.219
_exptl_crystal_F_000             534
_exptl_transmission_factor_min   ?
_exptl_transmission_factor_max   ?
_exptl_crystal_size_max          0.814
_exptl_crystal_size_mid          0.357
_exptl_crystal_size_min          0.312
_exptl_absorpt_coefficient_mu    0.069
_shelx_estimated_absorpt_T_min   0.946
_shelx_estimated_absorpt_T_max   0.979
_exptl_absorpt_correction_type   multi-scan
_exptl_absorpt_correction_T_min  0.4242
_exptl_absorpt_correction_T_max  0.7454
loop_
_exptl_crystal_face_index_h
_exptl_crystal_face_index_k
_exptl_crystal_face_index_l
_exptl_crystal_face_perp_dist
4.00 3.00 2.00 0.1710
-4.00 -3.00 -2.00 0.3380
0.00 4.00 -1.00 0.0730
0.00 -4.00 1.00 0.1830
4.00 -1.00 3.00 0.2360
0.00 0.00 -1.00 0.0240
0.00 0.00 1.00 0.1560
0.00 2.00 1.00 0.1220
0.00 -2.00 -1.00 0.1640

_exptl_absorpt_process_details   'SadAbs 2014/5 (Bruker AXS)'
_exptl_absorpt_special_details   ?
_diffrn_ambient_temperature      103(2)
_diffrn_radiation_wavelength     0.71073
_diffrn_radiation_type           MoK\a
_diffrn_radiation_monochromator  'multi-layer mirror'
_diffrn_source                   'rotating-anode (Nonius FR-591)'
_diffrn_measurement_device_type  'Bruker X8-APEX II'
_diffrn_measurement_method       '\f and \w scans'
_diffrn_detector                 'CCD area detector (Apex2)'
_diffrn_detector_area_resol_mean 8.333
_diffrn_reflns_number            23775
_diffrn_reflns_av_unetI/netI     0.0768
_diffrn_reflns_av_R_equivalents  0.0852
_diffrn_reflns_limit_h_min       -11
_diffrn_reflns_limit_h_max       11
_diffrn_reflns_limit_k_min       -14
_diffrn_reflns_limit_k_max       14
_diffrn_reflns_limit_l_min       -16
_diffrn_reflns_limit_l_max       16
_diffrn_reflns_theta_min         1.635
_diffrn_reflns_theta_max         26.020
_diffrn_reflns_theta_full        26.000
_diffrn_measured_fraction_theta_max 1.000
_diffrn_measured_fraction_theta_full 1.000
_diffrn_reflns_Laue_measured_fraction_max 1.000
_diffrn_reflns_Laue_measured_fraction_full 1.000
_diffrn_reflns_point_group_measured_fraction_max 1.000
_diffrn_reflns_point_group_measured_fraction_full 1.000
_reflns_number_total             5402
_reflns_number_gt                3649
_reflns_threshold_expression     'I > 2\s(I)'
_reflns_Friedel_coverage         0.000
_reflns_Friedel_fraction_max     .
_reflns_Friedel_fraction_full    .

_reflns_special_details          
;
 Reflections were merged by SHELXL according to the crystal
 class for the calculation of statistics and refinement.
 
 _reflns_Friedel_fraction is defined as the number of unique
 Friedel pairs measured divided by the number that would be
 possible theoretically, ignoring centric projections and
 systematic absences.
;

_computing_data_collection       'APEX2 ver. 2014.9 (Bruker AXS)'
_computing_cell_refinement       'Saint+ ver. V8.37A (Bruker AXS)'
_computing_data_reduction        'Saint+ ver. V8.37A (Bruker AXS)'
_computing_structure_solution    'SHELXT (Sheldrick, 2014)'
_computing_structure_refinement  'SHELXL-2017/1 (Sheldrick, 2017)'
_computing_molecular_graphics    'ShelXLe (Huebschle et all, 2011)'
_computing_publication_material  'SHELXL-2017/1 (Sheldrick, 2017)'
_refine_special_details          
;

 Refinement of F^2^ against ALL reflections. The weighted R-factor wR and 
goodness of fit S are based on F^2^, conventional R-factors R are based on F, 
with F set to zero for negative F^2^. The threshold expression of F^2^ > 
2sigma(F^2^) is used only for calculating R-factors(gt) etc. and is not 
relevant to the choice of reflections for refinement. R-factors based on F^2^ 
are statistically about twice as large as those based on F, and R-factors 
based on ALL data will be even larger.
;
_refine_ls_structure_factor_coef Fsqd
_refine_ls_matrix_type           full
_refine_ls_weighting_scheme      calc
_refine_ls_weighting_details     
'w=1/[\s^2^(Fo^2^)+(0.0396P)^2^+0.4065P] where P=(Fo^2^+2Fc^2^)/3'
_atom_sites_solution_primary     ?
_atom_sites_solution_secondary   ?
_atom_sites_solution_hydrogens   geom
_refine_ls_hydrogen_treatment    constr
_refine_ls_extinction_method     none
_refine_ls_extinction_coef       .
_refine_ls_number_reflns         5402
_refine_ls_number_parameters     356
_refine_ls_number_restraints     0
_refine_ls_R_factor_all          0.0883
_refine_ls_R_factor_gt           0.0525
_refine_ls_wR_factor_ref         0.1293
_refine_ls_wR_factor_gt          0.1147
_refine_ls_goodness_of_fit_ref   1.030
_refine_ls_restrained_S_all      1.030
_refine_ls_shift/su_max          0.000
_refine_ls_shift/su_mean         0.000

loop_
_atom_site_label
_atom_site_type_symbol
_atom_site_fract_x
_atom_site_fract_y
_atom_site_fract_z
_atom_site_U_iso_or_equiv
_atom_site_adp_type
_atom_site_occupancy
_atom_site_site_symmetry_order
_atom_site_calc_flag
_atom_site_refinement_flags_posn
_atom_site_refinement_flags_adp
_atom_site_refinement_flags_occupancy
_atom_site_disorder_assembly
_atom_site_disorder_group
B1_1 B 1.1790(2) 0.60271(19) 0.75508(18) 0.0171(5) Uani 1 1 d . . . . .
N1_1 N 1.26025(18) 0.58866(15) 0.83964(13) 0.0206(4) Uani 1 1 d . . . . .
C1_1 C 1.3838(2) 0.63656(19) 0.83021(17) 0.0273(5) Uani 1 1 d . . . . .
H1A_1 H 1.468972 0.571029 0.859403 0.041 Uiso 1 1 calc R U . . .
H1B_1 H 1.357763 0.699798 0.870462 0.041 Uiso 1 1 calc R U . . .
H1C_1 H 1.407452 0.670897 0.754463 0.041 Uiso 1 1 calc R U . . .
B2_1 B 1.0307(2) 0.5518(2) 0.76580(17) 0.0162(5) Uani 1 1 d . . . . .
N2_1 N 1.03831(17) 0.42932(14) 0.78437(12) 0.0174(4) Uani 1 1 d . . . . .
C3_1 C 1.1712(2) 0.32976(18) 0.81065(16) 0.0230(5) Uani 1 1 d . . . . .
H3A_1 H 1.189780 0.275716 0.762014 0.035 Uiso 1 1 calc R U . . .
H3B_1 H 1.159115 0.284491 0.884876 0.035 Uiso 1 1 calc R U . . .
H3C_1 H 1.253938 0.362112 0.802745 0.035 Uiso 1 1 calc R U . . .
C4_1 C 0.9153(2) 0.38520(18) 0.78076(17) 0.0239(5) Uani 1 1 d . . . . .
H4A_1 H 0.903615 0.326602 0.848082 0.036 Uiso 1 1 calc R U . . .
H4B_1 H 0.934363 0.346023 0.720594 0.036 Uiso 1 1 calc R U . . .
H4C_1 H 0.825507 0.453470 0.771178 0.036 Uiso 1 1 calc R U . . .
C2_1 C 1.2325(2) 0.52304(19) 0.94920(16) 0.0273(5) Uani 1 1 d . . . . .
H2A_1 H 1.216056 0.576238 0.998300 0.041 Uiso 1 1 calc R U . . .
H2B_1 H 1.317119 0.452106 0.969214 0.041 Uiso 1 1 calc R U . . .
H2C_1 H 1.145617 0.496684 0.953676 0.041 Uiso 1 1 calc R U . . .
C1_2 C 1.2183(2) 0.67527(17) 0.63754(15) 0.0166(4) Uani 1 1 d . . . . .
C2_2 C 1.1841(2) 0.80641(17) 0.60923(15) 0.0159(4) Uani 1 1 d . . . . .
C3_2 C 1.1146(2) 0.87490(17) 0.68602(16) 0.0185(4) Uani 1 1 d . . . . .
H3_2 H 1.090008 0.834088 0.756687 0.022 Uiso 1 1 calc R U . . .
C4_2 C 1.0815(2) 0.99882(18) 0.66153(16) 0.0197(4) Uani 1 1 d . . . . .
H4_2 H 1.034599 1.042858 0.714664 0.024 Uiso 1 1 calc R U . . .
C5_2 C 1.1174(2) 1.05965(18) 0.55778(16) 0.0200(5) Uani 1 1 d . . . . .
H5_2 H 1.095309 1.145333 0.540374 0.024 Uiso 1 1 calc R U . . .
C6_2 C 1.1845(2) 0.99582(17) 0.48092(16) 0.0184(4) Uani 1 1 d . . . . .
H6_2 H 1.208535 1.038470 0.410865 0.022 Uiso 1 1 calc R U . . .
C7_2 C 1.2187(2) 0.86874(17) 0.50327(15) 0.0164(4) Uani 1 1 d . . . . .
C8_2 C 1.2876(2) 0.79988(17) 0.42221(15) 0.0175(4) Uani 1 1 d . . . . .
C9_2 C 1.3290(2) 0.85448(19) 0.31553(16) 0.0217(5) Uani 1 1 d . . . . .
H9_2 H 1.309946 0.939877 0.294453 0.026 Uiso 1 1 calc R U . . .
C10_2 C 1.3962(2) 0.7855(2) 0.24210(16) 0.0249(5) Uani 1 1 d . . . . .
H10_2 H 1.425012 0.823567 0.171491 0.030 Uiso 1 1 calc R U . . .
C11_2 C 1.4225(2) 0.65972(19) 0.27071(16) 0.0244(5) Uani 1 1 d . . . . .
H11_2 H 1.467210 0.612934 0.219203 0.029 Uiso 1 1 calc R U . . .
C12_2 C 1.3835(2) 0.60410(19) 0.37317(16) 0.0219(5) Uani 1 1 d . . . . .
H12_2 H 1.401942 0.518726 0.392285 0.026 Uiso 1 1 calc R U . . .
C13_2 C 1.3160(2) 0.67266(17) 0.45070(15) 0.0176(4) Uani 1 1 d . . . . .
C14_2 C 1.2794(2) 0.61410(17) 0.55875(15) 0.0184(4) Uani 1 1 d . . . . .
H14_2 H 1.298487 0.528668 0.576307 0.022 Uiso 1 1 calc R U . . .
C21_3 C 0.8765(2) 0.65186(17) 0.74689(15) 0.0160(4) Uani 1 1 d . . . . .
C22_3 C 0.8027(2) 0.68270(16) 0.64946(15) 0.0149(4) Uani 1 1 d . . . . .
C23_3 C 0.8694(2) 0.62552(17) 0.56453(15) 0.0184(4) Uani 1 1 d . . . . .
H23_3 H 0.963449 0.567698 0.571585 0.022 Uiso 1 1 calc R U . . .
C24_3 C 0.8014(2) 0.65161(17) 0.47200(15) 0.0191(4) Uani 1 1 d . . . . .
H24_3 H 0.848342 0.612142 0.415889 0.023 Uiso 1 1 calc R U . . .
C25_3 C 0.6632(2) 0.73630(18) 0.46077(16) 0.0210(5) Uani 1 1 d . . . . .
H25_3 H 0.615259 0.753460 0.397373 0.025 Uiso 1 1 calc R U . . .
C26_3 C 0.5963(2) 0.79488(18) 0.54100(15) 0.0200(4) Uani 1 1 d . . . . .
H26_3 H 0.502810 0.853222 0.531828 0.024 Uiso 1 1 calc R U . . .
C27_3 C 0.6634(2) 0.77024(17) 0.63677(15) 0.0167(4) Uani 1 1 d . . . . .
C28_3 C 0.5936(2) 0.83205(17) 0.72275(15) 0.0171(4) Uani 1 1 d . . . . .
C29_3 C 0.4546(2) 0.91930(18) 0.71750(16) 0.0200(4) Uani 1 1 d . . . . .
H29_3 H 0.404417 0.941934 0.654332 0.024 Uiso 1 1 calc R U . . .
C30_3 C 0.3902(2) 0.97218(18) 0.80162(16) 0.0232(5) Uani 1 1 d . . . . .
H30_3 H 0.296319 1.030410 0.796261 0.028 Uiso 1 1 calc R U . . .
C31_3 C 0.4624(2) 0.94063(18) 0.89517(16) 0.0238(5) Uani 1 1 d . . . . .
H31_3 H 0.417120 0.976632 0.953620 0.029 Uiso 1 1 calc R U . . .
C32_3 C 0.5984(2) 0.85768(18) 0.90232(16) 0.0217(5) Uani 1 1 d . . . . .
H32_3 H 0.647446 0.837607 0.965680 0.026 Uiso 1 1 calc R U . . .
C33_3 C 0.6675(2) 0.80119(17) 0.81690(15) 0.0174(4) Uani 1 1 d . . . . .
C34_3 C 0.8085(2) 0.71340(17) 0.82426(15) 0.0177(4) Uani 1 1 d . . . . .
H34_3 H 0.857939 0.696839 0.886818 0.021 Uiso 1 1 calc R U . . .
C1_4 C 0.1233(2) 0.9078(2) 1.03601(17) 0.0311(5) Uani 1 1 d . . . . .
H1_4 H 0.207945 0.844355 1.060852 0.037 Uiso 1 1 calc R U . . .
C2_4 C 0.0890(3) 1.0177(2) 1.06361(17) 0.0316(6) Uani 1 1 d . . . . .
H2_4 H 0.150307 1.029794 1.107225 0.038 Uiso 1 1 calc R U . . .
C3_4 C -0.0339(3) 1.1095(2) 1.02810(17) 0.0323(6) Uani 1 1 d . . . . .
H3_4 H -0.057500 1.184785 1.047481 0.039 Uiso 1 1 calc R U . . .

loop_
_atom_site_aniso_label
_atom_site_aniso_U_11
_atom_site_aniso_U_22
_atom_site_aniso_U_33
_atom_site_aniso_U_23
_atom_site_aniso_U_13
_atom_site_aniso_U_12
B1_1 0.0158(12) 0.0114(11) 0.0231(12) -0.0046(9) -0.0055(9) -0.0004(9)
N1_1 0.0228(10) 0.0192(9) 0.0215(9) -0.0011(7) -0.0081(7) -0.0088(8)
C1_1 0.0247(12) 0.0271(12) 0.0350(13) -0.0035(10) -0.0131(10) -0.0122(10)
B2_1 0.0178(12) 0.0204(12) 0.0104(11) -0.0007(9) -0.0037(9) -0.0069(10)
N2_1 0.0162(9) 0.0165(8) 0.0203(9) -0.0013(7) -0.0061(7) -0.0059(7)
C3_1 0.0239(12) 0.0184(11) 0.0254(11) -0.0018(9) -0.0067(9) -0.0049(9)
C4_1 0.0254(12) 0.0210(11) 0.0290(12) -0.0033(9) -0.0066(9) -0.0121(9)
C2_1 0.0331(13) 0.0284(12) 0.0219(11) -0.0014(9) -0.0107(10) -0.0108(10)
C1_2 0.0112(10) 0.0182(10) 0.0227(11) -0.0017(8) -0.0098(8) -0.0061(8)
C2_2 0.0119(10) 0.0168(10) 0.0214(11) -0.0017(8) -0.0088(8) -0.0061(8)
C3_2 0.0151(10) 0.0198(11) 0.0224(11) -0.0014(9) -0.0079(8) -0.0076(8)
C4_2 0.0145(10) 0.0213(11) 0.0256(11) -0.0079(9) -0.0073(9) -0.0040(9)
C5_2 0.0163(11) 0.0159(10) 0.0294(12) -0.0019(9) -0.0113(9) -0.0052(8)
C6_2 0.0150(10) 0.0207(11) 0.0213(11) 0.0009(8) -0.0080(8) -0.0091(8)
C7_2 0.0113(10) 0.0182(10) 0.0224(11) -0.0023(8) -0.0089(8) -0.0062(8)
C8_2 0.0132(10) 0.0212(11) 0.0210(11) -0.0029(8) -0.0075(8) -0.0079(8)
C9_2 0.0183(11) 0.0235(11) 0.0235(11) 0.0004(9) -0.0094(9) -0.0074(9)
C10_2 0.0220(12) 0.0359(13) 0.0192(11) -0.0032(9) -0.0052(9) -0.0129(10)
C11_2 0.0193(11) 0.0326(12) 0.0264(12) -0.0138(10) -0.0033(9) -0.0082(10)
C12_2 0.0183(11) 0.0231(11) 0.0283(12) -0.0083(9) -0.0047(9) -0.0081(9)
C13_2 0.0127(10) 0.0208(11) 0.0224(11) -0.0039(8) -0.0071(8) -0.0073(8)
C14_2 0.0176(11) 0.0158(10) 0.0244(11) -0.0013(8) -0.0085(9) -0.0080(8)
C21_3 0.0160(10) 0.0154(10) 0.0192(10) -0.0008(8) -0.0034(8) -0.0098(8)
C22_3 0.0154(10) 0.0137(10) 0.0183(10) -0.0016(8) -0.0027(8) -0.0091(8)
C23_3 0.0171(11) 0.0142(10) 0.0234(11) -0.0027(8) -0.0048(9) -0.0038(8)
C24_3 0.0235(11) 0.0174(10) 0.0197(11) -0.0066(8) -0.0027(9) -0.0078(9)
C25_3 0.0219(11) 0.0250(11) 0.0210(11) -0.0049(9) -0.0070(9) -0.0111(9)
C26_3 0.0162(10) 0.0203(11) 0.0248(11) -0.0047(9) -0.0069(9) -0.0050(9)
C27_3 0.0180(11) 0.0153(10) 0.0198(10) -0.0023(8) -0.0035(8) -0.0097(8)
C28_3 0.0161(10) 0.0182(10) 0.0207(11) -0.0029(8) -0.0028(8) -0.0106(8)
C29_3 0.0172(11) 0.0214(11) 0.0249(11) -0.0053(9) -0.0068(9) -0.0079(9)
C30_3 0.0163(11) 0.0224(11) 0.0336(12) -0.0108(9) -0.0044(9) -0.0048(9)
C31_3 0.0226(12) 0.0262(12) 0.0277(12) -0.0133(9) -0.0013(9) -0.0088(10)
C32_3 0.0218(11) 0.0249(11) 0.0229(11) -0.0080(9) -0.0038(9) -0.0100(9)
C33_3 0.0180(11) 0.0175(10) 0.0195(10) -0.0035(8) -0.0022(8) -0.0093(9)
C34_3 0.0181(10) 0.0186(10) 0.0194(10) -0.0009(8) -0.0082(8) -0.0090(8)
C1_4 0.0252(12) 0.0345(13) 0.0307(13) 0.0035(10) -0.0073(10) -0.0116(10)
C2_4 0.0358(14) 0.0401(14) 0.0258(12) 0.0006(10) -0.0108(10) -0.0231(12)
C3_4 0.0418(15) 0.0326(13) 0.0258(12) -0.0021(10) -0.0042(11) -0.0185(11)

_geom_special_details            
;
 All esds (except the esd in the dihedral angle between two l.s. planes)
 are estimated using the full covariance matrix.  The cell esds are taken
 into account individually in the estimation of esds in distances, angles
 and torsion angles; correlations between esds in cell parameters are only
 used when they are defined by crystal symmetry.  An approximate (isotropic)
 treatment of cell esds is used for estimating esds involving l.s. planes.
;

loop_
_geom_bond_atom_site_label_1
_geom_bond_atom_site_label_2
_geom_bond_distance
_geom_bond_site_symmetry_2
_geom_bond_publ_flag
B1_1 N1_1 1.393(3) . ?
B1_1 C1_2 1.596(3) . ?
B1_1 B2_1 1.709(3) . ?
N1_1 C2_1 1.459(3) . ?
N1_1 C1_1 1.464(3) . ?
C1_1 H1A_1 0.9800 . ?
C1_1 H1B_1 0.9800 . ?
C1_1 H1C_1 0.9800 . ?
B2_1 N2_1 1.404(3) . ?
B2_1 C21_3 1.590(3) . ?
N2_1 C3_1 1.457(2) . ?
N2_1 C4_1 1.465(3) . ?
C3_1 H3A_1 0.9800 . ?
C3_1 H3B_1 0.9800 . ?
C3_1 H3C_1 0.9800 . ?
C4_1 H4A_1 0.9800 . ?
C4_1 H4B_1 0.9800 . ?
C4_1 H4C_1 0.9800 . ?
C2_1 H2A_1 0.9800 . ?
C2_1 H2B_1 0.9800 . ?
C2_1 H2C_1 0.9800 . ?
C1_2 C14_2 1.366(3) . ?
C1_2 C2_2 1.453(3) . ?
C2_2 C3_2 1.411(3) . ?
C2_2 C7_2 1.423(3) . ?
C3_2 C4_2 1.373(3) . ?
C3_2 H3_2 0.9500 . ?
C4_2 C5_2 1.398(3) . ?
C4_2 H4_2 0.9500 . ?
C5_2 C6_2 1.374(3) . ?
C5_2 H5_2 0.9500 . ?
C6_2 C7_2 1.409(3) . ?
C6_2 H6_2 0.9500 . ?
C7_2 C8_2 1.457(3) . ?
C8_2 C13_2 1.415(3) . ?
C8_2 C9_2 1.419(3) . ?
C9_2 C10_2 1.377(3) . ?
C9_2 H9_2 0.9500 . ?
C10_2 C11_2 1.401(3) . ?
C10_2 H10_2 0.9500 . ?
C11_2 C12_2 1.372(3) . ?
C11_2 H11_2 0.9500 . ?
C12_2 C13_2 1.416(3) . ?
C12_2 H12_2 0.9500 . ?
C13_2 C14_2 1.435(3) . ?
C14_2 H14_2 0.9500 . ?
C21_3 C34_3 1.365(3) . ?
C21_3 C22_3 1.452(3) . ?
C22_3 C23_3 1.413(3) . ?
C22_3 C27_3 1.418(3) . ?
C23_3 C24_3 1.374(3) . ?
C23_3 H23_3 0.9500 . ?
C24_3 C25_3 1.396(3) . ?
C24_3 H24_3 0.9500 . ?
C25_3 C26_3 1.372(3) . ?
C25_3 H25_3 0.9500 . ?
C26_3 C27_3 1.410(3) . ?
C26_3 H26_3 0.9500 . ?
C27_3 C28_3 1.461(3) . ?
C28_3 C29_3 1.411(3) . ?
C28_3 C33_3 1.415(3) . ?
C29_3 C30_3 1.373(3) . ?
C29_3 H29_3 0.9500 . ?
C30_3 C31_3 1.398(3) . ?
C30_3 H30_3 0.9500 . ?
C31_3 C32_3 1.370(3) . ?
C31_3 H31_3 0.9500 . ?
C32_3 C33_3 1.418(3) . ?
C32_3 H32_3 0.9500 . ?
C33_3 C34_3 1.428(3) . ?
C34_3 H34_3 0.9500 . ?
C1_4 C2_4 1.382(3) . ?
C1_4 C3_4 1.388(3) 2_577 ?
C1_4 H1_4 0.9500 . ?
C2_4 C3_4 1.376(3) . ?
C2_4 H2_4 0.9500 . ?
C3_4 H3_4 0.9500 . ?

loop_
_geom_angle_atom_site_label_1
_geom_angle_atom_site_label_2
_geom_angle_atom_site_label_3
_geom_angle
_geom_angle_site_symmetry_1
_geom_angle_site_symmetry_3
_geom_angle_publ_flag
N1_1 B1_1 C1_2 120.11(18) . . ?
N1_1 B1_1 B2_1 125.24(18) . . ?
C1_2 B1_1 B2_1 114.61(16) . . ?
B1_1 N1_1 C2_1 123.67(18) . . ?
B1_1 N1_1 C1_1 124.75(17) . . ?
C2_1 N1_1 C1_1 111.58(16) . . ?
N1_1 C1_1 H1A_1 109.5 . . ?
N1_1 C1_1 H1B_1 109.5 . . ?
H1A_1 C1_1 H1B_1 109.5 . . ?
N1_1 C1_1 H1C_1 109.5 . . ?
H1A_1 C1_1 H1C_1 109.5 . . ?
H1B_1 C1_1 H1C_1 109.5 . . ?
N2_1 B2_1 C21_3 118.90(18) . . ?
N2_1 B2_1 B1_1 124.26(18) . . ?
C21_3 B2_1 B1_1 116.75(17) . . ?
B2_1 N2_1 C3_1 123.60(17) . . ?
B2_1 N2_1 C4_1 124.84(17) . . ?
C3_1 N2_1 C4_1 111.56(16) . . ?
N2_1 C3_1 H3A_1 109.5 . . ?
N2_1 C3_1 H3B_1 109.5 . . ?
H3A_1 C3_1 H3B_1 109.5 . . ?
N2_1 C3_1 H3C_1 109.5 . . ?
H3A_1 C3_1 H3C_1 109.5 . . ?
H3B_1 C3_1 H3C_1 109.5 . . ?
N2_1 C4_1 H4A_1 109.5 . . ?
N2_1 C4_1 H4B_1 109.5 . . ?
H4A_1 C4_1 H4B_1 109.5 . . ?
N2_1 C4_1 H4C_1 109.5 . . ?
H4A_1 C4_1 H4C_1 109.5 . . ?
H4B_1 C4_1 H4C_1 109.5 . . ?
N1_1 C2_1 H2A_1 109.5 . . ?
N1_1 C2_1 H2B_1 109.5 . . ?
H2A_1 C2_1 H2B_1 109.5 . . ?
N1_1 C2_1 H2C_1 109.5 . . ?
H2A_1 C2_1 H2C_1 109.5 . . ?
H2B_1 C2_1 H2C_1 109.5 . . ?
C14_2 C1_2 C2_2 118.16(17) . . ?
C14_2 C1_2 B1_1 119.67(17) . . ?
C2_2 C1_2 B1_1 122.09(17) . . ?
C3_2 C2_2 C7_2 118.51(18) . . ?
C3_2 C2_2 C1_2 120.69(17) . . ?
C7_2 C2_2 C1_2 120.80(17) . . ?
C4_2 C3_2 C2_2 121.90(18) . . ?
C4_2 C3_2 H3_2 119.1 . . ?
C2_2 C3_2 H3_2 119.1 . . ?
C3_2 C4_2 C5_2 119.46(19) . . ?
C3_2 C4_2 H4_2 120.3 . . ?
C5_2 C4_2 H4_2 120.3 . . ?
C6_2 C5_2 C4_2 120.16(19) . . ?
C6_2 C5_2 H5_2 119.9 . . ?
C4_2 C5_2 H5_2 119.9 . . ?
C5_2 C6_2 C7_2 121.73(18) . . ?
C5_2 C6_2 H6_2 119.1 . . ?
C7_2 C6_2 H6_2 119.1 . . ?
C6_2 C7_2 C2_2 118.23(18) . . ?
C6_2 C7_2 C8_2 122.41(17) . . ?
C2_2 C7_2 C8_2 119.35(17) . . ?
C13_2 C8_2 C9_2 118.10(18) . . ?
C13_2 C8_2 C7_2 118.90(17) . . ?
C9_2 C8_2 C7_2 122.99(18) . . ?
C10_2 C9_2 C8_2 120.98(19) . . ?
C10_2 C9_2 H9_2 119.5 . . ?
C8_2 C9_2 H9_2 119.5 . . ?
C9_2 C10_2 C11_2 120.50(19) . . ?
C9_2 C10_2 H10_2 119.7 . . ?
C11_2 C10_2 H10_2 119.7 . . ?
C12_2 C11_2 C10_2 119.97(19) . . ?
C12_2 C11_2 H11_2 120.0 . . ?
C10_2 C11_2 H11_2 120.0 . . ?
C11_2 C12_2 C13_2 120.68(19) . . ?
C11_2 C12_2 H12_2 119.7 . . ?
C13_2 C12_2 H12_2 119.7 . . ?
C8_2 C13_2 C12_2 119.75(18) . . ?
C8_2 C13_2 C14_2 119.57(18) . . ?
C12_2 C13_2 C14_2 120.67(18) . . ?
C1_2 C14_2 C13_2 123.17(18) . . ?
C1_2 C14_2 H14_2 118.4 . . ?
C13_2 C14_2 H14_2 118.4 . . ?
C34_3 C21_3 C22_3 117.26(17) . . ?
C34_3 C21_3 B2_1 119.70(17) . . ?
C22_3 C21_3 B2_1 123.04(17) . . ?
C23_3 C22_3 C27_3 118.43(17) . . ?
C23_3 C22_3 C21_3 120.21(17) . . ?
C27_3 C22_3 C21_3 121.36(17) . . ?
C24_3 C23_3 C22_3 121.54(18) . . ?
C24_3 C23_3 H23_3 119.2 . . ?
C22_3 C23_3 H23_3 119.2 . . ?
C23_3 C24_3 C25_3 119.75(18) . . ?
C23_3 C24_3 H24_3 120.1 . . ?
C25_3 C24_3 H24_3 120.1 . . ?
C26_3 C25_3 C24_3 120.21(18) . . ?
C26_3 C25_3 H25_3 119.9 . . ?
C24_3 C25_3 H25_3 119.9 . . ?
C25_3 C26_3 C27_3 121.35(19) . . ?
C25_3 C26_3 H26_3 119.3 . . ?
C27_3 C26_3 H26_3 119.3 . . ?
C26_3 C27_3 C22_3 118.70(18) . . ?
C26_3 C27_3 C28_3 121.96(18) . . ?
C22_3 C27_3 C28_3 119.34(17) . . ?
C29_3 C28_3 C33_3 118.33(18) . . ?
C29_3 C28_3 C27_3 123.17(17) . . ?
C33_3 C28_3 C27_3 118.49(17) . . ?
C30_3 C29_3 C28_3 121.47(19) . . ?
C30_3 C29_3 H29_3 119.3 . . ?
C28_3 C29_3 H29_3 119.3 . . ?
C29_3 C30_3 C31_3 120.23(19) . . ?
C29_3 C30_3 H30_3 119.9 . . ?
C31_3 C30_3 H30_3 119.9 . . ?
C32_3 C31_3 C30_3 119.83(19) . . ?
C32_3 C31_3 H31_3 120.1 . . ?
C30_3 C31_3 H31_3 120.1 . . ?
C31_3 C32_3 C33_3 121.24(19) . . ?
C31_3 C32_3 H32_3 119.4 . . ?
C33_3 C32_3 H32_3 119.4 . . ?
C28_3 C33_3 C32_3 118.89(18) . . ?
C28_3 C33_3 C34_3 119.50(17) . . ?
C32_3 C33_3 C34_3 121.60(18) . . ?
C21_3 C34_3 C33_3 123.98(18) . . ?
C21_3 C34_3 H34_3 118.0 . . ?
C33_3 C34_3 H34_3 118.0 . . ?
C2_4 C1_4 C3_4 119.8(2) . 2_577 ?
C2_4 C1_4 H1_4 120.1 . . ?
C3_4 C1_4 H1_4 120.1 2_577 . ?
C3_4 C2_4 C1_4 120.2(2) . . ?
C3_4 C2_4 H2_4 119.9 . . ?
C1_4 C2_4 H2_4 119.9 . . ?
C2_4 C3_4 C1_4 120.0(2) . 2_577 ?
C2_4 C3_4 H3_4 120.0 . . ?
C1_4 C3_4 H3_4 120.0 2_577 . ?

loop_
_geom_torsion_atom_site_label_1
_geom_torsion_atom_site_label_2
_geom_torsion_atom_site_label_3
_geom_torsion_atom_site_label_4
_geom_torsion
_geom_torsion_site_symmetry_1
_geom_torsion_site_symmetry_2
_geom_torsion_site_symmetry_3
_geom_torsion_site_symmetry_4
_geom_torsion_publ_flag
C1_2 B1_1 N1_1 C2_1 -179.53(18) . . . . ?
B2_1 B1_1 N1_1 C2_1 2.8(3) . . . . ?
C1_2 B1_1 N1_1 C1_1 0.1(3) . . . . ?
B2_1 B1_1 N1_1 C1_1 -177.65(18) . . . . ?
N1_1 B1_1 B2_1 N2_1 -71.3(3) . . . . ?
C1_2 B1_1 B2_1 N2_1 110.9(2) . . . . ?
N1_1 B1_1 B2_1 C21_3 112.1(2) . . . . ?
C1_2 B1_1 B2_1 C21_3 -65.7(2) . . . . ?
C21_3 B2_1 N2_1 C3_1 -175.20(17) . . . . ?
B1_1 B2_1 N2_1 C3_1 8.3(3) . . . . ?
C21_3 B2_1 N2_1 C4_1 4.3(3) . . . . ?
B1_1 B2_1 N2_1 C4_1 -172.16(17) . . . . ?
N1_1 B1_1 C1_2 C14_2 109.4(2) . . . . ?
B2_1 B1_1 C1_2 C14_2 -72.7(2) . . . . ?
N1_1 B1_1 C1_2 C2_2 -74.0(2) . . . . ?
B2_1 B1_1 C1_2 C2_2 104.0(2) . . . . ?
C14_2 C1_2 C2_2 C3_2 176.99(17) . . . . ?
B1_1 C1_2 C2_2 C3_2 0.3(3) . . . . ?
C14_2 C1_2 C2_2 C7_2 -2.4(3) . . . . ?
B1_1 C1_2 C2_2 C7_2 -179.08(17) . . . . ?
C7_2 C2_2 C3_2 C4_2 -0.8(3) . . . . ?
C1_2 C2_2 C3_2 C4_2 179.81(18) . . . . ?
C2_2 C3_2 C4_2 C5_2 0.0(3) . . . . ?
C3_2 C4_2 C5_2 C6_2 0.4(3) . . . . ?
C4_2 C5_2 C6_2 C7_2 0.2(3) . . . . ?
C5_2 C6_2 C7_2 C2_2 -1.1(3) . . . . ?
C5_2 C6_2 C7_2 C8_2 178.97(18) . . . . ?
C3_2 C2_2 C7_2 C6_2 1.4(3) . . . . ?
C1_2 C2_2 C7_2 C6_2 -179.26(17) . . . . ?
C3_2 C2_2 C7_2 C8_2 -178.71(17) . . . . ?
C1_2 C2_2 C7_2 C8_2 0.6(3) . . . . ?
C6_2 C7_2 C8_2 C13_2 -178.93(17) . . . . ?
C2_2 C7_2 C8_2 C13_2 1.2(3) . . . . ?
C6_2 C7_2 C8_2 C9_2 1.5(3) . . . . ?
C2_2 C7_2 C8_2 C9_2 -178.38(18) . . . . ?
C13_2 C8_2 C9_2 C10_2 -0.7(3) . . . . ?
C7_2 C8_2 C9_2 C10_2 178.87(18) . . . . ?
C8_2 C9_2 C10_2 C11_2 1.4(3) . . . . ?
C9_2 C10_2 C11_2 C12_2 -1.2(3) . . . . ?
C10_2 C11_2 C12_2 C13_2 0.3(3) . . . . ?
C9_2 C8_2 C13_2 C12_2 -0.2(3) . . . . ?
C7_2 C8_2 C13_2 C12_2 -179.78(17) . . . . ?
C9_2 C8_2 C13_2 C14_2 178.28(17) . . . . ?
C7_2 C8_2 C13_2 C14_2 -1.3(3) . . . . ?
C11_2 C12_2 C13_2 C8_2 0.4(3) . . . . ?
C11_2 C12_2 C13_2 C14_2 -178.09(18) . . . . ?
C2_2 C1_2 C14_2 C13_2 2.3(3) . . . . ?
B1_1 C1_2 C14_2 C13_2 179.10(18) . . . . ?
C8_2 C13_2 C14_2 C1_2 -0.5(3) . . . . ?
C12_2 C13_2 C14_2 C1_2 177.99(18) . . . . ?
N2_1 B2_1 C21_3 C34_3 108.6(2) . . . . ?
B1_1 B2_1 C21_3 C34_3 -74.6(2) . . . . ?
N2_1 B2_1 C21_3 C22_3 -71.8(2) . . . . ?
B1_1 B2_1 C21_3 C22_3 105.0(2) . . . . ?
C34_3 C21_3 C22_3 C23_3 177.77(17) . . . . ?
B2_1 C21_3 C22_3 C23_3 -1.9(3) . . . . ?
C34_3 C21_3 C22_3 C27_3 -2.1(3) . . . . ?
B2_1 C21_3 C22_3 C27_3 178.28(17) . . . . ?
C27_3 C22_3 C23_3 C24_3 -1.0(3) . . . . ?
C21_3 C22_3 C23_3 C24_3 179.11(18) . . . . ?
C22_3 C23_3 C24_3 C25_3 -0.1(3) . . . . ?
C23_3 C24_3 C25_3 C26_3 1.1(3) . . . . ?
C24_3 C25_3 C26_3 C27_3 -1.0(3) . . . . ?
C25_3 C26_3 C27_3 C22_3 -0.2(3) . . . . ?
C25_3 C26_3 C27_3 C28_3 179.86(18) . . . . ?
C23_3 C22_3 C27_3 C26_3 1.1(3) . . . . ?
C21_3 C22_3 C27_3 C26_3 -179.02(17) . . . . ?
C23_3 C22_3 C27_3 C28_3 -178.89(17) . . . . ?
C21_3 C22_3 C27_3 C28_3 1.0(3) . . . . ?
C26_3 C27_3 C28_3 C29_3 0.7(3) . . . . ?
C22_3 C27_3 C28_3 C29_3 -179.27(18) . . . . ?
C26_3 C27_3 C28_3 C33_3 179.31(18) . . . . ?
C22_3 C27_3 C28_3 C33_3 -0.7(3) . . . . ?
C33_3 C28_3 C29_3 C30_3 -1.1(3) . . . . ?
C27_3 C28_3 C29_3 C30_3 177.53(19) . . . . ?
C28_3 C29_3 C30_3 C31_3 0.3(3) . . . . ?
C29_3 C30_3 C31_3 C32_3 0.7(3) . . . . ?
C30_3 C31_3 C32_3 C33_3 -1.0(3) . . . . ?
C29_3 C28_3 C33_3 C32_3 0.8(3) . . . . ?
C27_3 C28_3 C33_3 C32_3 -177.84(17) . . . . ?
C29_3 C28_3 C33_3 C34_3 -179.85(17) . . . . ?
C27_3 C28_3 C33_3 C34_3 1.5(3) . . . . ?
C31_3 C32_3 C33_3 C28_3 0.2(3) . . . . ?
C31_3 C32_3 C33_3 C34_3 -179.14(19) . . . . ?
C22_3 C21_3 C34_3 C33_3 3.0(3) . . . . ?
B2_1 C21_3 C34_3 C33_3 -177.32(18) . . . . ?
C28_3 C33_3 C34_3 C21_3 -2.8(3) . . . . ?
C32_3 C33_3 C34_3 C21_3 176.49(18) . . . . ?
C3_4 C1_4 C2_4 C3_4 0.3(4) 2_577 . . . ?
C1_4 C2_4 C3_4 C1_4 -0.3(4) . . . 2_577 ?

_refine_diff_density_max         0.234
_refine_diff_density_min         -0.233
_refine_diff_density_rms         0.047

_shelx_res_file                  
;
TITL CaLe172.res in P-1
    CaLe172.res
    created by SHELXL-2018/3 at 10:49:17 on 27-Aug-2021
REM Old TITL test in P-1
REM SHELXT solution in P-1
REM R1 0.160,  Rweak 0.007,  Alpha 0.056,  Orientation as input
REM Formula found by SHELXT:  C37 N2
REM CELL 0.71073 9.6942 12.0080 12.9757 74.380 80.889 71.041
REM ZERR 1.000 0.0025 0.0030 0.0031 0.007 0.007 0.007
rem cell ESDs are from Monte-Carlo simulation
CELL  0.71073   9.69415   12.00797   12.97575   74.3800   80.8891   71.0410
ZERR    2.000   0.00419    0.00502    0.00458    0.0182    0.0213    0.0231
LATT  1
SFAC C H B N
UNIT 70 66 4 4
TEMP -170
SIZE 0.312 0.357 0.814
L.S. 10
BOND $H
LIST 4
Acta 52
Conf
Shel 999 0.81
FMAP 2
PLAN 20
WGHT    0.039600    0.406500
FVAR       0.69287
RESI 1 MAIN
B1    3    1.178960    0.602713    0.755082    11.00000    0.01581    0.01140 =
         0.02311   -0.00457   -0.00549   -0.00040
N1    4    1.260253    0.588662    0.839638    11.00000    0.02279    0.01924 =
         0.02154   -0.00107   -0.00814   -0.00875
C1    1    1.383828    0.636557    0.830212    11.00000    0.02473    0.02712 =
         0.03504   -0.00346   -0.01308   -0.01222
AFIX 137
H1A   2    1.468972    0.571029    0.859403    11.00000   -1.50000
H1B   2    1.357763    0.699798    0.870462    11.00000   -1.50000
H1C   2    1.407452    0.670897    0.754463    11.00000   -1.50000
AFIX   0
B2    3    1.030685    0.551790    0.765797    11.00000    0.01783    0.02043 =
         0.01044   -0.00069   -0.00366   -0.00693
N2    4    1.038307    0.429323    0.784368    11.00000    0.01618    0.01647 =
         0.02032   -0.00135   -0.00613   -0.00590
C3    1    1.171162    0.329759    0.810652    11.00000    0.02389    0.01837 =
         0.02537   -0.00184   -0.00671   -0.00486
AFIX 137
H3A   2    1.189780    0.275716    0.762014    11.00000   -1.50000
H3B   2    1.159115    0.284491    0.884876    11.00000   -1.50000
H3C   2    1.253938    0.362112    0.802745    11.00000   -1.50000
AFIX   0
C4    1    0.915257    0.385200    0.780756    11.00000    0.02542    0.02103 =
         0.02904   -0.00329   -0.00659   -0.01214
AFIX 137
H4A   2    0.903615    0.326602    0.848082    11.00000   -1.50000
H4B   2    0.934363    0.346023    0.720594    11.00000   -1.50000
H4C   2    0.825507    0.453470    0.771178    11.00000   -1.50000
AFIX   0
C2    1    1.232483    0.523039    0.949195    11.00000    0.03307    0.02843 =
         0.02193   -0.00145   -0.01067   -0.01077
AFIX 137
H2A   2    1.216056    0.576238    0.998300    11.00000   -1.50000
H2B   2    1.317119    0.452106    0.969214    11.00000   -1.50000
H2C   2    1.145617    0.496684    0.953676    11.00000   -1.50000
AFIX   0
RESI 0
RESI 2 PHEN
C1    1    1.218274    0.675265    0.637543    11.00000    0.01118    0.01817 =
         0.02269   -0.00166   -0.00980   -0.00606
C2    1    1.184150    0.806406    0.609231    11.00000    0.01191    0.01685 =
         0.02141   -0.00172   -0.00876   -0.00614
C3    1    1.114616    0.874895    0.686022    11.00000    0.01507    0.01984 =
         0.02240   -0.00138   -0.00788   -0.00762
AFIX  43
H3    2    1.090008    0.834088    0.756687    11.00000   -1.20000
AFIX   0
C4    1    1.081506    0.998822    0.661532    11.00000    0.01453    0.02132 =
         0.02563   -0.00788   -0.00732   -0.00403
AFIX  43
H4    2    1.034599    1.042858    0.714664    11.00000   -1.20000
AFIX   0
C5    1    1.117390    1.059650    0.557777    11.00000    0.01628    0.01594 =
         0.02943   -0.00194   -0.01135   -0.00523
AFIX  43
H5    2    1.095309    1.145333    0.540374    11.00000   -1.20000
AFIX   0
C6    1    1.184510    0.995822    0.480916    11.00000    0.01497    0.02070 =
         0.02129    0.00092   -0.00801   -0.00912
AFIX  43
H6    2    1.208535    1.038470    0.410865    11.00000   -1.20000
AFIX   0
C7    1    1.218658    0.868738    0.503267    11.00000    0.01134    0.01815 =
         0.02239   -0.00229   -0.00894   -0.00623
C8    1    1.287641    0.799880    0.422214    11.00000    0.01319    0.02124 =
         0.02098   -0.00291   -0.00748   -0.00787
C9    1    1.328958    0.854477    0.315533    11.00000    0.01828    0.02349 =
         0.02349    0.00040   -0.00945   -0.00737
AFIX  43
H9    2    1.309946    0.939877    0.294453    11.00000   -1.20000
AFIX   0
C10   1    1.396198    0.785539    0.242099    11.00000    0.02198    0.03589 =
         0.01920   -0.00316   -0.00517   -0.01292
AFIX  43
H10   2    1.425012    0.823567    0.171491    11.00000   -1.20000
AFIX   0
C11   1    1.422453    0.659715    0.270712    11.00000    0.01927    0.03264 =
         0.02640   -0.01381   -0.00326   -0.00824
AFIX  43
H11   2    1.467210    0.612934    0.219203    11.00000   -1.20000
AFIX   0
C12   1    1.383486    0.604102    0.373169    11.00000    0.01827    0.02305 =
         0.02832   -0.00828   -0.00469   -0.00807
AFIX  43
H12   2    1.401942    0.518726    0.392285    11.00000   -1.20000
AFIX   0
C13   1    1.316047    0.672659    0.450705    11.00000    0.01273    0.02075 =
         0.02236   -0.00395   -0.00709   -0.00732
C14   1    1.279359    0.614096    0.558752    11.00000    0.01765    0.01576 =
         0.02437   -0.00131   -0.00853   -0.00803
AFIX  43
H14   2    1.298487    0.528668    0.576307    11.00000   -1.20000
AFIX   0
RESI 0
RESI 3 PHEN
C21   1    0.876530    0.651864    0.746886    11.00000    0.01600    0.01541 =
         0.01917   -0.00076   -0.00343   -0.00980
C22   1    0.802705    0.682703    0.649461    11.00000    0.01543    0.01373 =
         0.01826   -0.00157   -0.00269   -0.00911
C23   1    0.869408    0.625523    0.564534    11.00000    0.01712    0.01417 =
         0.02337   -0.00267   -0.00482   -0.00381
AFIX  43
H23   2    0.963449    0.567698    0.571585    11.00000   -1.20000
AFIX   0
C24   1    0.801426    0.651607    0.472004    11.00000    0.02347    0.01738 =
         0.01966   -0.00662   -0.00274   -0.00785
AFIX  43
H24   2    0.848342    0.612142    0.415889    11.00000   -1.20000
AFIX   0
C25   1    0.663184    0.736303    0.460767    11.00000    0.02186    0.02502 =
         0.02096   -0.00492   -0.00695   -0.01115
AFIX  43
H25   2    0.615259    0.753460    0.397373    11.00000   -1.20000
AFIX   0
C26   1    0.596259    0.794880    0.541004    11.00000    0.01624    0.02030 =
         0.02481   -0.00470   -0.00694   -0.00500
AFIX  43
H26   2    0.502810    0.853222    0.531828    11.00000   -1.20000
AFIX   0
C27   1    0.663362    0.770239    0.636773    11.00000    0.01803    0.01532 =
         0.01985   -0.00229   -0.00351   -0.00968
C28   1    0.593621    0.832054    0.722752    11.00000    0.01606    0.01822 =
         0.02072   -0.00288   -0.00284   -0.01063
C29   1    0.454574    0.919303    0.717500    11.00000    0.01721    0.02135 =
         0.02494   -0.00533   -0.00680   -0.00787
AFIX  43
H29   2    0.404417    0.941934    0.654332    11.00000   -1.20000
AFIX   0
C30   1    0.390208    0.972178    0.801616    11.00000    0.01630    0.02241 =
         0.03357   -0.01077   -0.00441   -0.00479
AFIX  43
H30   2    0.296319    1.030410    0.796261    11.00000   -1.20000
AFIX   0
C31   1    0.462363    0.940626    0.895172    11.00000    0.02259    0.02622 =
         0.02773   -0.01333   -0.00131   -0.00879
AFIX  43
H31   2    0.417120    0.976632    0.953620    11.00000   -1.20000
AFIX   0
C32   1    0.598421    0.857683    0.902319    11.00000    0.02178    0.02486 =
         0.02289   -0.00802   -0.00384   -0.01004
AFIX  43
H32   2    0.647446    0.837607    0.965680    11.00000   -1.20000
AFIX   0
C33   1    0.667514    0.801189    0.816896    11.00000    0.01804    0.01748 =
         0.01946   -0.00348   -0.00216   -0.00933
C34   1    0.808505    0.713401    0.824258    11.00000    0.01812    0.01860 =
         0.01937   -0.00091   -0.00820   -0.00896
AFIX  43
H34   2    0.857939    0.696839    0.886818    11.00000   -1.20000
AFIX   0
RESI 0
RESI 4 BENZ
C1    1    0.123344    0.907810    1.036012    11.00000    0.02517    0.03450 =
         0.03071    0.00349   -0.00735   -0.01163
AFIX  43
H1    2    0.207945    0.844355    1.060852    11.00000   -1.20000
AFIX   0
C2    1    0.088956    1.017658    1.063614    11.00000    0.03582    0.04009 =
         0.02580    0.00062   -0.01084   -0.02314
AFIX  43
H2    2    0.150307    1.029794    1.107225    11.00000   -1.20000
AFIX   0
C3    1   -0.033908    1.109508    1.028100    11.00000    0.04183    0.03258 =
         0.02580   -0.00209   -0.00416   -0.01850
AFIX  43
H3    2   -0.057500    1.184785    1.047481    11.00000   -1.20000
RESI 0
AFIX   0
HKLF 4


REM  CaLe172.res in P-1
REM wR2 = 0.1293, GooF = S = 1.030, Restrained GooF = 1.030 for all data
REM R1 = 0.0525 for 3649 Fo > 4sig(Fo) and 0.0883 for all 5402 data
REM 356 parameters refined using 0 restraints

END

WGHT      0.0396      0.4065

REM Highest difference peak  0.234,  deepest hole -0.233,  1-sigma level  0.047
Q1    1   0.9492  0.6038  0.7553  11.00000  0.05    0.23
Q2    1   1.0960  0.5966  0.7581  11.00000  0.05    0.23
Q3    1   1.1715  0.6526  0.8170  11.00000  0.05    0.23
Q4    1   0.6583  0.8420  0.7535  11.00000  0.05    0.22
Q5    1   1.1536  0.6600  0.6898  11.00000  0.05    0.21
Q6    1   1.2543  0.8221  0.5645  11.00000  0.05    0.21
Q7    1   0.8268  0.6427  0.7981  11.00000  0.05    0.21
Q8    1   0.7306  0.7266  0.6456  11.00000  0.05    0.21
Q9    1   1.2544  0.8460  0.3621  11.00000  0.05    0.20
Q10   1   0.6002  0.7809  0.6881  11.00000  0.05    0.20
Q11   1   1.2444  0.6258  0.7050  11.00000  0.05    0.20
Q12   1   0.8723  0.7239  0.7681  11.00000  0.05    0.20
Q13   1   0.6042  0.7906  0.7833  11.00000  0.05    0.20
Q14   1   1.2420  0.7348  0.6330  11.00000  0.05    0.20
Q15   1   1.1525  0.8542  0.5466  11.00000  0.05    0.20
Q16   1   1.0302  0.9413  0.6766  11.00000  0.05    0.20
Q17   1   1.1439  0.7429  0.6210  11.00000  0.05    0.19
Q18   1   0.6588  0.8593  0.8439  11.00000  0.05    0.19
Q19   1   0.6501  0.8361  0.6636  11.00000  0.05    0.19
Q20   1   1.3413  0.6355  0.5089  11.00000  0.05    0.18
;
_shelx_res_checksum              25162

_chemical_properties_physical    Air-sensitive,Moisture-sensitive
####################################################################### 
# 
# This file contains crystal structure data downloaded from the 
# Cambridge Structural Database (CSD) hosted by the Cambridge 
# Crystallographic Data Centre (CCDC).
# 
# Full information about CCDC data access policies and citation 
# guidelines are available at http://www.ccdc.cam.ac.uk/access/V1 
# 
# Audit and citation data items may have been added by the CCDC. 
# Please retain this information to preserve the provenance of 
# this file and to allow appropriate attribution of the data. 
# 
#######################################################################

data_AnLa062_AlOk_twin1_hklf5
_database_code_depnum_ccdc_archive 'CCDC 2169210'
loop_
_audit_author_name
_audit_author_address
'Merle Arrowsmith'
;Universitaet Wuerzburg
Germany
;
_audit_update_record             
;
2022-04-28 deposited with the CCDC.	2022-06-03 downloaded from the CCDC.
;
# start Validation Reply Form
_vrf_PLAT084_AnLa062_AlOk_twin1_hklf5 
;
PROBLEM: High wR2 Value (i.e. > 0.25) ...................       0.26 Report
RESPONSE: Due to twinning and poor diffraction
;

_audit_creation_method           'CIF-fill 1.2x (K.Radacki, 2005-21)'
_shelx_SHELXL_version_number     2018/3
_chemical_name_systematic        ?
_chemical_name_common            ?
_chemical_melting_point          ?
_chemical_formula_moiety         'C34 H36 B2 P2, 3(C6 H6)'
_chemical_formula_sum            'C52 H54 B2 P2'
_chemical_formula_weight         762.5660

loop_
_atom_type_symbol
_atom_type_description
_atom_type_scat_dispersion_real
_atom_type_scat_dispersion_imag
_atom_type_scat_source
C C 0.0181 0.0091 'International Tables Vol C Tables 4.2.6.8 and 6.1.1.4'
H H 0.0000 0.0000 'International Tables Vol C Tables 4.2.6.8 and 6.1.1.4'
B B 0.0090 0.0039 'International Tables Vol C Tables 4.2.6.8 and 6.1.1.4'
P P 0.2955 0.4335 'International Tables Vol C Tables 4.2.6.8 and 6.1.1.4'

_space_group_crystal_system      triclinic
_space_group_IT_number           2
_space_group_name_H-M_alt        'P -1'
_space_group_name_Hall           '-P 1'

_shelx_space_group_comment       
;
The symmetry employed for this shelxl refinement is uniquely defined
by the following loop, which should always be used as a source of
symmetry information in preference to the above space-group names.
They are only intended as comments.
;

loop_
_space_group_symop_operation_xyz
'x, y, z'
'-x, -y, -z'

_cell_length_a                   9.1596(3)
_cell_length_b                   9.7622(4)
_cell_length_c                   13.7547(5)
_cell_angle_alpha                106.196(3)
_cell_angle_beta                 97.907(3)
_cell_angle_gamma                109.115(3)
_cell_volume                     1079.89(7)
_cell_formula_units_Z            1
_cell_measurement_temperature    100(2)
_cell_measurement_reflns_used    7526
_cell_measurement_theta_min      3.4360
_cell_measurement_theta_max      72.7430


_exptl_special_details           
;
The crystal was immersed in a film of perfluoropolyether oil, mounted on a 
polyimide loop and transferred to stream of cold nitrogen (Oxford Cryostream 800).
;
_exptl_crystal_description       plate
_exptl_crystal_colour            yellow
_exptl_crystal_density_meas      ?
_exptl_crystal_density_method    ?
_exptl_crystal_density_diffrn    1.173
_exptl_crystal_F_000             406
_exptl_transmission_factor_min   ?
_exptl_transmission_factor_max   ?
_exptl_crystal_size_max          0.266
_exptl_crystal_size_mid          0.126
_exptl_crystal_size_min          0.083
_exptl_absorpt_coefficient_mu    1.162
_shelx_estimated_absorpt_T_min   ?
_shelx_estimated_absorpt_T_max   ?
_exptl_absorpt_correction_type   multi-scan
_exptl_absorpt_correction_T_min  0.40282
_exptl_absorpt_correction_T_max  1.00000
_exptl_absorpt_process_details   
;
CrysAlisPro 1.171.41.112a (Rigaku Oxford Diffraction, 2021) Empirical 
absorption correction using spherical harmonics, implemented in SCALE3 
ABSPACK scaling algorithm.
;
_exptl_absorpt_special_details   ?
loop_
_exptl_crystal_face_index_h
_exptl_crystal_face_index_k
_exptl_crystal_face_index_l
_exptl_crystal_face_perp_dist
1 0 0 0.0570
1 -1 1 0.0589
0 -1 1 0.0428
-1 -1 1 0.0861
-1 0 0 0.0861
-1 1 -1 0.0512
0 1 -1 0.0454
1 1 -1 0.0463
1 -1 0 0.0160
-1 1 0 0.0665
0 -1 0 0.0109
0 1 0 0.0838
0 1 0 0.0744
0 1 0 0.0635
1 1 0 0.0453
-1 -1 0 0.0311
1 0 1 0.0824
-1 0 -1 0.0452
-1 1 1 0.0523
1 -1 -1 0.0273
1 0 -1 0.0438
-1 0 1 0.0422
1 1 1 0.0818
-1 -1 -1 0.0469
0 0 1 0.0868
0 0 -1 0.0133

_diffrn_ambient_environment      N~2~
_diffrn_ambient_temperature      99.99(10)
_diffrn_radiation_wavelength     1.54184
_diffrn_radiation_type           CuK\a
_diffrn_radiation_monochromator  'multi-layer mirror'
_diffrn_source                   'rotating-anode X-ray tube'
_diffrn_source_type              'PhotonJet R X-ray Source'
_diffrn_measurement_device       'four-circle diffractometer'
_diffrn_measurement_device_type  'Rigaku XtaLAB Synergy-R'
_diffrn_measurement_details      
;
 List of Runs (angles in degrees, time in seconds):
 
   # Type    Start    End  Width  t~exp~   \w     \q     \k     \f   Frames
 --------------------------------------------------------------------------
   1  \w     15.00  68.00   0.50    1.22    --   58.41 -97.00-138.00  106
   2  \w    -68.00 -16.00   0.50    1.22    --  -60.06  97.00 -30.00  104
   3  \w    -70.00 -44.00   0.50    1.22    --  -69.47  97.00 -30.00   52
   4  \w     43.00  69.00   0.50    1.22    --   71.12 -97.00-138.00   52
   5  \w    -83.00 -58.00   0.50    1.22    --  -76.33  97.00 -30.00   50
   6  \w     41.00  66.00   0.50    1.22    --   82.37 -97.00-138.00   50
   7  \w    -16.00   9.00   0.50    1.22    --  -14.00  89.00 166.73   50
   8  \w    -99.00 -65.00   0.50    1.22    --  -50.00 -48.00  17.09   68
   9  \w   -105.00 -65.00   0.50    1.22    --  -54.00 -35.00  52.70   80
  10  \w     34.00  59.00   0.50    1.22    --   58.41 -95.00  30.00   50
  11  \w   -115.00 -80.00   0.50    1.22    --  -66.00 -48.00 113.52   70
  12  \w   -118.00 -90.00   0.50    1.22    --  -74.00 -54.00 -49.67   56
  13  \w   -127.00 -99.00   0.50    1.22    --  -78.00 -47.00-118.04   56
  14  \w   -126.00 -96.00   0.50    1.22    --  -79.50 -52.00 -26.36   60
  15  \w    -91.00 -36.00   0.50    1.22    --  -79.50 101.00 124.47  110
  16  \w   -124.00 -91.00   0.50    1.22    --  -79.50 -62.00 176.74   66
  17  \w    -96.00 -47.00   0.50    1.22    --  -79.50 120.00  29.68   98
  18  \w   -130.00-105.00   0.50    1.22    --  -79.50 -40.00  43.28   50
  19  \w   -124.00 -98.00   0.50    1.22    --  -79.50 -65.00-137.79   52
  20  \w   -115.00 -89.00   0.50    1.22    --  -79.50-129.00-105.67   52
  21  \w    -99.00 -42.00   0.50    1.22    --  -79.50 118.00-132.92  114
  22  \w   -128.00 -93.00   0.50    1.22    --  -79.50 -52.00 -81.67   70
  23  \w     95.00 129.00   0.50    1.22    --   82.00  55.00 -65.67   68
  24  \w     36.00  62.00   0.50    1.22    --   82.37-112.00 -90.00   52
  25  \w     74.00 100.00   0.50    1.22    --   82.37-112.00-120.00   52
  26  \w     46.00  78.00   0.50    1.22    --   82.37 -95.00 -30.00   64
  27  \w     45.00 100.00   0.50    1.22    --   82.37-112.00  30.00  110
  28  \w     41.00  81.00   0.50    1.22    --   82.37 -95.00   0.00   80
  29  \w     56.00 100.00   0.50    1.22    --   82.37-112.00 -60.00   88
  30  \w     48.00  77.00   0.50    1.22    --   82.37 -95.00-150.00   58
  31  \w     74.00 100.00   0.50    1.22    --   82.37-112.00 120.00   52
  32  \w     46.00  72.00   0.50    1.22    --   82.37-112.00 -30.00   52
  33  \w     47.00  73.00   0.50    1.22    --   82.37 -95.00-120.00   52
  34  \w    107.00 132.00   0.50    1.22    --   82.37  15.00-150.00   50
  35  \w     79.00 105.00   0.50    1.22    --   82.37  15.00-120.00   52
  36  \w     43.00  69.00   0.50    1.22    --   82.37 -95.00-180.00   52
  37  \w     71.00 100.00   0.50    1.22    --   82.37-112.00 -90.00   58
  38  \w     74.00 100.00   0.50    1.22    --   82.37-112.00  60.00   52
  39  \w     73.00  99.00   0.50    1.22    --   82.37-112.00  90.00   52
  40  \w     71.00  97.00   0.50    1.22    --   82.37  15.00 -60.00   52
  41  \w     74.00 100.00   0.50    1.22    --   82.37-112.00 -30.00   52
  42  \w     42.00  68.00   0.50    1.22    --   82.37-112.00   0.00   52
  43  \w     75.00 100.00   0.50    1.22    --   82.37-112.00   0.00   50
  44  \w     73.00  99.00   0.50    1.22    --   82.37  15.00-150.00   52
  45  \w     41.00  67.00   0.50    1.22    --   82.37-112.00-120.00   52
  46  \w     45.00  70.00   0.50    1.22    --   85.25 -76.00 112.84   50
  47  \w    104.00 130.00   0.50    1.22    --   85.25 114.00  55.10   52
  48  \w    106.00 132.00   0.50    1.22    --   85.25  47.00 -44.86   52
  49  \w     97.00 122.00   0.50    1.22    --   85.25  38.00 100.75   50
  50  \w    100.00 132.00   0.50    1.22    --   85.25 130.00 -62.27   64
  51  \w     45.00  71.00   0.50    1.22    --   85.25 -95.00 -81.15   52
  52  \w    102.00 127.00   0.50    1.22    --   85.25  54.00 148.22   50
  53  \w    101.00 127.00   0.50    1.22    --   85.25  36.00 110.62   52
  54  \w     96.00 132.00   0.50    1.22    --   85.25 136.00  18.41   72
  55  \w     60.00 102.00   0.50    1.22    --   85.25-125.00  95.11   84
  56  \w    106.00 133.00   0.50    1.22    --   85.25 110.00   0.60   54
  57  \w     46.00  71.00   0.50    1.22    --   85.25 -77.00  12.02   50
  58  \w     40.00  90.00   0.50    1.22    --   85.25-130.00 -17.81  100
  59  \w    103.00 128.00   0.50    1.22    --   85.25 114.00-136.46   50
  60  \w    112.00 137.00   0.50    1.22    --   85.25  32.00  76.33   50
  61  \w     83.00 122.00   0.50    1.22    --   85.25  14.00  48.52   78
  62  \w     73.00  99.00   0.50    1.22    --   85.25-115.00-151.18   52
  63  \w     45.00  70.00   0.50    1.22    --   85.25 -75.00  24.93   50
  64  \w     49.00  84.00   0.50    1.22    --   85.25-128.00 -95.50   70
  65  \w     72.00  98.00   0.50    1.22    --   85.25-103.00 125.20   52
  66  \w     47.00  79.00   0.50    1.22    --   85.25 -76.00  56.20   64
  67  \w     40.00  67.00   0.50    1.22    --   85.25-103.00 125.20   54
  68  \w     99.00 125.00   0.50    1.22    --   85.25  50.00  49.73   52
  69  \w     98.00 132.00   0.50    1.22    --   85.25 130.00  91.92   68
  70  \w     90.00 120.00   0.50    1.22    --   85.25 140.00 146.40   60
  71  \w     47.00  89.00   0.50    1.22    --   85.25 -91.00 -95.96   84
  72  \w     46.00  71.00   0.50    1.22    --   85.25 -79.00 106.67   50
  73  \w     72.00  98.00   0.50    1.22    --   85.25-124.00 143.33   52
  74  \w     72.00 100.00   0.50    1.22    --   85.25-109.00 159.77   56
  75  \w     46.00  71.00   0.50    1.22    --   85.25 -87.00 144.85   50
  76  \w     44.00  69.00   0.50    1.22    --   85.25 -73.00 164.44   50
  77  \w     41.00  67.00   0.50    1.22    --   85.25-109.00 159.77   52
  78  \w     80.00 105.00   0.50    1.22    --   85.25-132.00  71.63   50
  79  \w     38.00  64.00   0.50    1.22    --   85.25-132.00  71.63   52
  80  \w     97.00 122.00   0.50    1.22    --   85.25  56.00  12.08   50
  81  \w     69.00 132.00   0.50    1.22    --   85.25  14.00-174.58  126

;
_diffrn_measurement_method       '\w scans'
_diffrn_detector                 HPA
_diffrn_detector_type            'HyPix Arc150'
_diffrn_detector_area_resol_mean 10.0
_diffrn_reflns_number            7990
_diffrn_reflns_av_unetI/netI     0.0094
_diffrn_reflns_av_R_equivalents  ?
_diffrn_reflns_limit_h_min       -9
_diffrn_reflns_limit_h_max       11
_diffrn_reflns_limit_k_min       -11
_diffrn_reflns_limit_k_max       11
_diffrn_reflns_limit_l_min       -16
_diffrn_reflns_limit_l_max       16
_diffrn_reflns_theta_min         3.458
_diffrn_reflns_theta_max         68.233
_diffrn_reflns_theta_full        67.684
_diffrn_measured_fraction_theta_max 0.996
_diffrn_measured_fraction_theta_full 0.996
_diffrn_reflns_Laue_measured_fraction_max 0.996
_diffrn_reflns_Laue_measured_fraction_full 0.996
_diffrn_reflns_point_group_measured_fraction_max 0.996
_diffrn_reflns_point_group_measured_fraction_full 0.996
_reflns_number_total             7990
_reflns_number_gt                6794
_reflns_threshold_expression     'I > 2\s(I)'
_reflns_Friedel_coverage         0.000
_reflns_Friedel_fraction_max     .
_reflns_Friedel_fraction_full    .

_reflns_special_details          
;
 _reflns_Friedel_fraction is defined as the number of unique
 Friedel pairs measured divided by the number that would be
 possible theoretically, ignoring centric projections and
 systematic absences. Completness statistics refer to single and
 composite reflections containing twin component 1 only.
;

_computing_data_collection       'BIS 2011.8 / APEX2 ver. 2014.9 (Bruker AXS)'
_computing_cell_refinement       'CrysAlisPro 1.171.41.112a (Rigaku OD, 2021)'
_computing_data_reduction        'CrysAlisPro 1.171.41.112a (Rigaku OD, 2021)'
_computing_structure_solution    'SHELXT (Sheldrick, 2014)'
_computing_structure_refinement  'SHELXL-2018/3 (Sheldrick, 2018)'
_computing_molecular_graphics    'ShelXLe (Huebschle et all, 2011)'
_computing_publication_material  'SHELXL-2018/3 (Sheldrick, 2018)'

_twin_special_details            
;
 Component 2 rotated by 2.6239\% around [-0.47 0.62 0.63] (reciprocal) or [-0.20 0.84 0.50] (direct)
;
loop_

_refine_special_details
;
Refined as a 2-component twin. Component 2 rotated by 2.6239\^A\% around [\^a\/E?0.47 0.62 0.63] (reciprocal) or [\^a\/E?0.20 0.84 0.50] (direct). 
The BASF parameter was refined to 53.7%. 

The asymmetric unit contains 1.5 benzene molecules, the half one being twofold disordered over an inversion centre 
and modelled using PART -1 10.5 and AFIX 66 and ISOR 0.01 restraints. 

The entire diborene is centrosymmetric and twofold disordered in a 1:1 ratio (PART 2 and 3, respectively, for the phenanthryl ligands, 
PART 1 and 4 for the BPMe3 fragments) via a mirror perpendicular to the boron planes and bisecting the B-B bond in its centre. 
The external aromatic rings of the phenanthryl ligands (C2 > C7 and C8 > C13) were modelled with AFIX 66.

The PMe3 ligand of PART 1 was modelled as threefold disordered by rotation about the B-P axis in a 1:1:3 ratio (PARTS 11, 12 and 13, respectively). 
All B-P bond lengths were restrained to similarity using SADI 0.002. All 1,2- and 1,3-distances 
in all four PMe3 fragments were restrained to similarity with SAME. 

The ADPs of the phenanthryl ligands (RESI 2 and 3 Phen) were restrained with SIMU 0.01, 
those of the BPMe3 fragments with SIMU 0.005 and those of the boron and phosphorus atoms with SIMU 0.002. 

Due to the disorders and the large number of restraints the data can only be used as proof of connectivity.

;
_refine_ls_structure_factor_coef Fsqd
_refine_ls_matrix_type           full
_refine_ls_weighting_scheme      calc
_refine_ls_weighting_details     
'w=1/[\s^2^(Fo^2^)+(0.1471P)^2^+0.5284P] where P=(Fo^2^+2Fc^2^)/3'
_atom_sites_solution_primary     dual
_atom_sites_solution_secondary   difmap
_atom_sites_solution_hydrogens   geom
_refine_ls_hydrogen_treatment    constr
_refine_ls_extinction_method     none
_refine_ls_extinction_coef       .
_refine_ls_number_reflns         7990
_refine_ls_number_parameters     465
_refine_ls_number_restraints     817
_refine_ls_R_factor_all          0.0977
_refine_ls_R_factor_gt           0.0875
_refine_ls_wR_factor_ref         0.2577
_refine_ls_wR_factor_gt          0.2462
_refine_ls_goodness_of_fit_ref   1.057
_refine_ls_restrained_S_all      1.049
_refine_ls_shift/su_max          0.000
_refine_ls_shift/su_mean         0.000

loop_
_atom_site_label
_atom_site_type_symbol
_atom_site_fract_x
_atom_site_fract_y
_atom_site_fract_z
_atom_site_U_iso_or_equiv
_atom_site_adp_type
_atom_site_occupancy
_atom_site_site_symmetry_order
_atom_site_calc_flag
_atom_site_refinement_flags_posn
_atom_site_refinement_flags_adp
_atom_site_refinement_flags_occupancy
_atom_site_disorder_assembly
_atom_site_disorder_group
B1_1 B 0.5423(9) 0.5687(10) 0.0518(7) 0.0535(14) Uani 0.464(7) 1 d D U P A 1
P1_11 P 0.7754(8) 0.6423(9) 0.0632(6) 0.0430(11) Uani 0.464(7) 1 d D U P A 1
C16_11 C 0.8496(18) 0.5755(12) 0.1606(9) 0.062(3) Uani 0.464(7) 1 d D U P A 1
H16A_11 H 0.955660 0.651384 0.202406 0.094 Uiso 0.464(7) 1 calc R U P A 1
H16B_11 H 0.857134 0.476361 0.126379 0.094 Uiso 0.464(7) 1 calc R U P A 1
H16C_11 H 0.776750 0.562104 0.206182 0.094 Uiso 0.464(7) 1 calc R U P A 1
C17_11 C 0.9311(12) 0.6755(14) -0.0074(8) 0.063(3) Uani 0.464(7) 1 d D U P A 1
H17A_11 H 1.034700 0.741101 0.042537 0.095 Uiso 0.464(7) 1 calc R U P A 1
H17B_11 H 0.907920 0.726961 -0.055966 0.095 Uiso 0.464(7) 1 calc R U P A 1
H17C_11 H 0.934089 0.576351 -0.046795 0.095 Uiso 0.464(7) 1 calc R U P A 1
C18_11 C 0.7858(12) 0.8315(11) 0.1327(9) 0.061(3) Uani 0.464(7) 1 d D U P A 1
H18A_11 H 0.895298 0.896331 0.174677 0.092 Uiso 0.464(7) 1 calc R U P A 1
H18B_11 H 0.713233 0.823990 0.178878 0.092 Uiso 0.464(7) 1 calc R U P A 1
H18C_11 H 0.754648 0.877529 0.082700 0.092 Uiso 0.464(7) 1 calc R U P A 1
B1_4 B 0.4284(8) 0.4932(10) 0.0264(6) 0.0591(15) Uani 0.536(7) 1 d D U P A 2
P1_41 P 0.215(4) 0.359(4) -0.078(3) 0.048(2) Uani 0.1072(13) 1 d D U P A 3
C16_41 C 0.099(4) 0.471(4) -0.104(3) 0.049(5) Uani 0.1072(13) 1 d D U P A 3
H16A_41 H -0.006866 0.400057 -0.149993 0.074 Uiso 0.1072(13) 1 calc R U P A 3
H16B_41 H 0.153750 0.540068 -0.138924 0.074 Uiso 0.1072(13) 1 calc R U P A 3
H16C_41 H 0.086999 0.531517 -0.038280 0.074 Uiso 0.1072(13) 1 calc R U P A 3
C17_41 C 0.176(4) 0.221(4) -0.211(2) 0.052(5) Uani 0.1072(13) 1 d D U P A 3
H17A_41 H 0.067497 0.142173 -0.229792 0.078 Uiso 0.1072(13) 1 calc R U P A 3
H17B_41 H 0.253326 0.172181 -0.211638 0.078 Uiso 0.1072(13) 1 calc R U P A 3
H17C_41 H 0.184838 0.276151 -0.260671 0.078 Uiso 0.1072(13) 1 calc R U P A 3
C18_41 C 0.098(4) 0.250(4) -0.011(2) 0.049(4) Uani 0.1072(13) 1 d D U P A 3
H18A_41 H -0.014596 0.231812 -0.035794 0.074 Uiso 0.1072(13) 1 calc R U P A 3
H18B_41 H 0.134587 0.307977 0.064286 0.074 Uiso 0.1072(13) 1 calc R U P A 3
H18C_41 H 0.110083 0.150827 -0.025060 0.074 Uiso 0.1072(13) 1 calc R U P A 3
P1_42 P 0.232(4) 0.348(3) -0.0975(19) 0.048(2) Uani 0.1072(13) 1 d D U P A 4
C16_42 C 0.134(4) 0.484(3) -0.078(3) 0.052(4) Uani 0.1072(13) 1 d D U P A 4
H16A_42 H 0.139704 0.526149 -0.003124 0.078 Uiso 0.1072(13) 1 calc R U P A 4
H16B_42 H 0.021602 0.430568 -0.117295 0.078 Uiso 0.1072(13) 1 calc R U P A 4
H16C_42 H 0.187081 0.567710 -0.102086 0.078 Uiso 0.1072(13) 1 calc R U P A 4
C17_42 C 0.124(4) 0.216(4) -0.2320(19) 0.046(5) Uani 0.1072(13) 1 d D U P A 4
H17A_42 H 0.148018 0.123267 -0.246521 0.069 Uiso 0.1072(13) 1 calc R U P A 4
H17B_42 H 0.157003 0.268525 -0.281374 0.069 Uiso 0.1072(13) 1 calc R U P A 4
H17C_42 H 0.008559 0.187647 -0.239828 0.069 Uiso 0.1072(13) 1 calc R U P A 4
C18_42 C 0.168(4) 0.239(3) -0.016(2) 0.044(4) Uani 0.1072(13) 1 d D U P A 4
H18A_42 H 0.198206 0.149408 -0.032676 0.066 Uiso 0.1072(13) 1 calc R U P A 4
H18B_42 H 0.051332 0.203407 -0.028064 0.066 Uiso 0.1072(13) 1 calc R U P A 4
H18C_42 H 0.218150 0.303990 0.057454 0.066 Uiso 0.1072(13) 1 calc R U P A 4
P1_43 P 0.2295(13) 0.3453(16) -0.0814(10) 0.0492(16) Uani 0.322(4) 1 d D U P A
2
C16_43 C 0.125(2) 0.384(2) -0.1863(13) 0.050(3) Uani 0.322(4) 1 d D U P A 2
H16A_43 H 0.135436 0.325085 -0.253509 0.075 Uiso 0.322(4) 1 calc R U P A 2
H16B_43 H 0.170749 0.494585 -0.175270 0.075 Uiso 0.322(4) 1 calc R U P A 2
H16C_43 H 0.011430 0.352957 -0.186616 0.075 Uiso 0.322(4) 1 calc R U P A 2
C17_43 C 0.1329(15) 0.3913(16) 0.0229(9) 0.049(3) Uani 0.322(4) 1 d D U P A 2
H17A_43 H 0.165574 0.353918 0.077993 0.074 Uiso 0.322(4) 1 calc R U P A 2
H17B_43 H 0.016776 0.341437 -0.004997 0.074 Uiso 0.322(4) 1 calc R U P A 2
H17C_43 H 0.164270 0.503552 0.052111 0.074 Uiso 0.322(4) 1 calc R U P A 2
C18_43 C 0.1479(16) 0.1362(14) -0.1316(12) 0.049(3) Uani 0.322(4) 1 d D U P A 2
H18A_43 H 0.188447 0.097955 -0.079416 0.073 Uiso 0.322(4) 1 calc R U P A 2
H18B_43 H 0.179910 0.099798 -0.196015 0.073 Uiso 0.322(4) 1 calc R U P A 2
H18C_43 H 0.031117 0.097579 -0.146708 0.073 Uiso 0.322(4) 1 calc R U P A 2
C1_2 C 0.4777(11) 0.6805(11) 0.1264(7) 0.049(2) Uani 0.464(7) 1 d . U P A 1
C2_2 C 0.4537(13) 0.6790(16) 0.2336(10) 0.053(2) Uani 0.464(7) 1 d G U P A 1
C3_2 C 0.4939(14) 0.5796(14) 0.2771(10) 0.064(3) Uani 0.464(7) 1 d G U P A 1
H3_2 H 0.529231 0.505653 0.237745 0.076 Uiso 0.464(7) 1 calc R U P A 1
C4_2 C 0.482(2) 0.5884(16) 0.3782(11) 0.066(3) Uani 0.464(7) 1 d G U P A 1
H4_2 H 0.509752 0.520440 0.407931 0.080 Uiso 0.464(7) 1 calc R U P A 1
C5_2 C 0.431(2) 0.6965(19) 0.4358(11) 0.068(4) Uani 0.464(7) 1 d G U P A 1
H5_2 H 0.422621 0.702549 0.504891 0.082 Uiso 0.464(7) 1 calc R U P A 1
C6_2 C 0.390(2) 0.7959(18) 0.3923(14) 0.066(4) Uani 0.464(7) 1 d G U P A 1
H6_2 H 0.354969 0.869873 0.431666 0.079 Uiso 0.464(7) 1 calc R U P A 1
C7_2 C 0.4019(16) 0.7872(16) 0.2912(14) 0.044(3) Uani 0.464(7) 1 d G U P A 1
C8_2 C 0.335(2) 0.8816(18) 0.2415(14) 0.056(3) Uani 0.464(7) 1 d G U P A 1
C9_2 C 0.291(2) 0.997(2) 0.2974(11) 0.051(3) Uani 0.464(7) 1 d G U P A 1
H9_2 H 0.279444 1.005743 0.366141 0.062 Uiso 0.464(7) 1 calc R U P A 1
C10_2 C 0.2635(19) 1.1007(18) 0.2526(10) 0.056(3) Uani 0.464(7) 1 d G U P A 1
H10_2 H 0.233239 1.179814 0.290745 0.067 Uiso 0.464(7) 1 calc R U P A 1
C11_2 C 0.280(2) 1.0884(17) 0.1520(10) 0.063(3) Uani 0.464(7) 1 d G U P A 1
H11_2 H 0.261587 1.159106 0.121344 0.075 Uiso 0.464(7) 1 calc R U P A 1
C12_2 C 0.325(2) 0.9727(18) 0.0961(11) 0.069(3) Uani 0.464(7) 1 d G U P A 1
H12_2 H 0.336139 0.964329 0.027338 0.083 Uiso 0.464(7) 1 calc R U P A 1
C13_2 C 0.352(2) 0.8693(18) 0.1409(14) 0.061(3) Uani 0.464(7) 1 d G U P A 1
C14_2 C 0.4348(12) 0.7841(14) 0.0930(10) 0.054(2) Uani 0.464(7) 1 d . U P A 1
H14_2 H 0.463669 0.799534 0.032016 0.065 Uiso 0.464(7) 1 calc R U P A 1
C1_3 C 0.4068(10) 0.6329(10) 0.1116(7) 0.056(2) Uani 0.536(7) 1 d . U P A 2
C2_3 C 0.4117(11) 0.6518(13) 0.2212(8) 0.057(2) Uani 0.536(7) 1 d G U P A 2
C3_3 C 0.4552(12) 0.5458(12) 0.2550(9) 0.066(3) Uani 0.536(7) 1 d G U P A 2
H3_3 H 0.479623 0.469680 0.207844 0.080 Uiso 0.536(7) 1 calc R U P A 2
C4_3 C 0.4629(16) 0.5512(12) 0.3577(9) 0.062(3) Uani 0.536(7) 1 d G U P A 2
H4_3 H 0.492592 0.478738 0.380741 0.074 Uiso 0.536(7) 1 calc R U P A 2
C5_3 C 0.4271(19) 0.6626(14) 0.4266(9) 0.059(2) Uani 0.536(7) 1 d G U P A 2
H5_3 H 0.432404 0.666246 0.496788 0.071 Uiso 0.536(7) 1 calc R U P A 2
C6_3 C 0.3837(17) 0.7686(14) 0.3928(11) 0.047(2) Uani 0.536(7) 1 d G U P A 2
H6_3 H 0.359247 0.844697 0.439940 0.057 Uiso 0.536(7) 1 calc R U P A 2
C7_3 C 0.3760(13) 0.7632(13) 0.2901(11) 0.042(2) Uani 0.536(7) 1 d G U P A 2
C8_3 C 0.3542(18) 0.8853(15) 0.2541(12) 0.044(2) Uani 0.536(7) 1 d G U P A 2
C9_3 C 0.3059(18) 0.9901(18) 0.3189(9) 0.056(3) Uani 0.536(7) 1 d G U P A 2
H9_3 H 0.298509 0.987600 0.386624 0.067 Uiso 0.536(7) 1 calc R U P A 2
C10_3 C 0.2684(17) 1.0984(16) 0.2845(8) 0.063(3) Uani 0.536(7) 1 d G U P A 2
H10_3 H 0.235332 1.169969 0.328784 0.075 Uiso 0.536(7) 1 calc R U P A 2
C11_3 C 0.2792(17) 1.1020(13) 0.1854(8) 0.057(3) Uani 0.536(7) 1 d G U P A 2
H11_3 H 0.253541 1.176039 0.161893 0.069 Uiso 0.536(7) 1 calc R U P A 2
C12_3 C 0.3275(18) 0.9973(15) 0.1206(8) 0.056(2) Uani 0.536(7) 1 d G U P A 2
H12_3 H 0.334929 0.999741 0.052841 0.067 Uiso 0.536(7) 1 calc R U P A 2
C13_3 C 0.3651(18) 0.8889(15) 0.1550(11) 0.061(3) Uani 0.536(7) 1 d G U P A 2
C14_3 C 0.3750(11) 0.7471(13) 0.0795(10) 0.064(3) Uani 0.536(7) 1 d . U P A 2
H14_3 H 0.359074 0.735175 0.007401 0.077 Uiso 0.536(7) 1 calc R U P A 2
C1_5 C 0.8274(3) 0.4210(3) 0.36952(18) 0.0693(11) Uani 1 1 d G . . . .
H1_5 H 0.797048 0.483620 0.422580 0.083 Uiso 1 1 calc R U . . .
C2_5 C 0.7146(2) 0.2810(3) 0.2993(2) 0.0647(10) Uani 1 1 d G . . . .
H2_5 H 0.607038 0.248023 0.304399 0.078 Uiso 1 1 calc R U . . .
C3_5 C 0.7590(3) 0.1894(2) 0.22168(19) 0.0679(11) Uani 1 1 d G . . . .
H3_5 H 0.681897 0.093728 0.173701 0.081 Uiso 1 1 calc R U . . .
C4_5 C 0.9164(3) 0.2377(3) 0.21425(19) 0.0701(11) Uani 1 1 d G . . . .
H4_5 H 0.946765 0.175037 0.161185 0.084 Uiso 1 1 calc R U . . .
C5_5 C 1.0292(2) 0.3776(3) 0.2844(2) 0.0609(10) Uani 1 1 d G . . . .
H5_5 H 1.136770 0.410630 0.279367 0.073 Uiso 1 1 calc R U . . .
C6_5 C 0.9848(2) 0.4693(3) 0.36208(18) 0.0637(10) Uani 1 1 d G . . . .
H6_5 H 1.061927 0.564922 0.410063 0.076 Uiso 1 1 calc R U . . .
C1_6 C 0.1175(16) 0.1560(17) 0.5343(8) 0.078(4) Uani 0.5 1 d G U P B -1
H1_6 H 0.193434 0.256745 0.547133 0.093 Uiso 0.5 1 calc R U P B -1
C2_6 C 0.1597(16) 0.0574(18) 0.5776(8) 0.071(4) Uani 0.5 1 d G U P B -1
H2_6 H 0.264350 0.090695 0.620133 0.085 Uiso 0.5 1 calc R U P B -1
C3_6 C 0.0486(17) -0.0900(18) 0.5588(8) 0.066(4) Uani 0.5 1 d G U P B -1
H3_6 H 0.077445 -0.157376 0.588383 0.079 Uiso 0.5 1 calc R U P B -1
C4_6 C -0.1045(16) -0.1387(16) 0.4966(8) 0.069(3) Uani 0.5 1 d G U P B -1
H4_6 H -0.180396 -0.239394 0.483678 0.083 Uiso 0.5 1 calc R U P B -1
C5_6 C -0.1466(16) -0.0400(15) 0.4532(8) 0.061(3) Uani 0.5 1 d G U P B -1
H5_6 H -0.251313 -0.073350 0.410672 0.074 Uiso 0.5 1 calc R U P B -1
C6_6 C -0.0356(17) 0.1073(15) 0.4720(8) 0.061(3) Uani 0.5 1 d G U P B -1
H6_6 H -0.064406 0.174721 0.442409 0.073 Uiso 0.5 1 calc R U P B -1

loop_
_atom_site_aniso_label
_atom_site_aniso_U_11
_atom_site_aniso_U_22
_atom_site_aniso_U_33
_atom_site_aniso_U_23
_atom_site_aniso_U_13
_atom_site_aniso_U_12
B1_1 0.037(2) 0.052(2) 0.057(3) -0.001(2) 0.011(2) 0.0160(19)
P1_11 0.0372(16) 0.0409(16) 0.051(2) 0.0113(15) 0.0092(13) 0.0193(12)
C16_11 0.064(7) 0.046(6) 0.060(7) 0.012(5) 0.000(5) 0.012(5)
C17_11 0.049(5) 0.072(7) 0.066(5) 0.021(5) 0.018(4) 0.020(5)
C18_11 0.044(5) 0.049(5) 0.073(5) 0.003(4) 0.002(5) 0.015(4)
B1_4 0.038(2) 0.056(2) 0.060(3) -0.005(2) 0.012(2) 0.0107(19)
P1_41 0.030(3) 0.048(3) 0.056(3) 0.005(3) 0.008(3) 0.013(2)
C16_41 0.032(7) 0.053(7) 0.054(8) 0.005(7) 0.006(7) 0.020(6)
C17_41 0.036(6) 0.049(6) 0.057(7) 0.006(6) 0.011(6) 0.011(6)
C18_41 0.039(7) 0.047(7) 0.057(7) 0.007(6) 0.006(7) 0.021(6)
P1_42 0.030(2) 0.047(2) 0.055(3) 0.004(3) 0.007(3) 0.014(2)
C16_42 0.033(6) 0.054(6) 0.057(7) 0.002(6) 0.005(6) 0.019(6)
C17_42 0.034(7) 0.048(7) 0.050(7) 0.010(7) 0.000(7) 0.018(7)
C18_42 0.033(6) 0.047(6) 0.051(6) 0.015(6) 0.005(6) 0.016(6)
P1_43 0.0305(17) 0.0482(19) 0.056(3) 0.003(2) 0.008(2) 0.0131(14)
C16_43 0.038(5) 0.050(5) 0.055(5) 0.014(4) 0.004(4) 0.015(4)
C17_43 0.040(5) 0.050(5) 0.052(5) 0.011(4) 0.010(4) 0.016(4)
C18_43 0.041(5) 0.041(4) 0.058(5) 0.009(4) 0.008(5) 0.017(4)
C1_2 0.028(4) 0.047(4) 0.051(4) -0.008(3) 0.008(3) 0.009(3)
C2_2 0.033(5) 0.051(5) 0.065(4) 0.005(4) 0.008(4) 0.019(4)
C3_2 0.046(5) 0.045(5) 0.076(6) -0.003(5) -0.007(4) 0.017(4)
C4_2 0.049(5) 0.049(6) 0.074(6) 0.015(5) -0.007(4) 0.000(5)
C5_2 0.051(4) 0.058(7) 0.074(5) 0.014(5) 0.012(4) 0.003(5)
C6_2 0.051(5) 0.060(6) 0.064(5) 0.015(5) 0.015(4) -0.002(5)
C7_2 0.026(4) 0.036(4) 0.053(4) 0.004(3) 0.009(3) 0.000(3)
C8_2 0.036(5) 0.055(4) 0.052(5) 0.003(4) 0.004(4) 0.004(4)
C9_2 0.043(4) 0.046(4) 0.068(6) 0.016(4) 0.002(4) 0.028(3)
C10_2 0.056(4) 0.058(4) 0.051(7) 0.010(5) 0.003(5) 0.033(3)
C11_2 0.056(4) 0.063(5) 0.054(7) 0.015(5) 0.000(5) 0.015(4)
C12_2 0.058(4) 0.061(6) 0.069(6) 0.016(5) -0.014(5) 0.016(5)
C13_2 0.050(4) 0.060(5) 0.051(5) 0.006(4) 0.002(4) 0.011(4)
C14_2 0.036(5) 0.053(5) 0.054(4) -0.001(4) 0.000(4) 0.016(4)
C1_3 0.031(4) 0.058(5) 0.056(4) -0.006(3) 0.013(3) 0.011(3)
C2_3 0.040(5) 0.047(4) 0.060(4) -0.004(3) 0.001(3) 0.012(4)
C3_3 0.043(5) 0.045(5) 0.082(6) -0.013(4) -0.001(4) 0.017(4)
C4_3 0.045(4) 0.042(5) 0.079(6) 0.012(4) -0.002(4) 0.008(4)
C5_3 0.051(4) 0.044(5) 0.075(5) 0.023(4) 0.009(4) 0.009(4)
C6_3 0.041(4) 0.040(4) 0.056(4) 0.009(3) 0.018(3) 0.014(3)
C7_3 0.022(4) 0.042(4) 0.053(3) 0.007(3) 0.013(3) 0.007(3)
C8_3 0.025(3) 0.047(3) 0.049(4) 0.006(3) 0.001(3) 0.012(3)
C9_3 0.046(5) 0.055(4) 0.058(5) 0.008(4) 0.013(4) 0.019(3)
C10_3 0.059(4) 0.064(4) 0.059(6) 0.014(5) 0.010(5) 0.022(3)
C11_3 0.051(4) 0.057(4) 0.053(7) 0.009(4) -0.002(5) 0.023(3)
C12_3 0.053(4) 0.051(4) 0.054(5) 0.008(4) 0.004(4) 0.019(4)
C13_3 0.050(4) 0.058(4) 0.058(5) -0.002(4) 0.004(4) 0.022(4)
C14_3 0.039(4) 0.065(5) 0.060(4) -0.010(4) 0.007(4) 0.012(4)
C1_5 0.050(2) 0.081(3) 0.064(2) 0.010(2) 0.0153(18) 0.022(2)
C2_5 0.0419(19) 0.083(3) 0.063(2) 0.020(2) 0.0150(16) 0.0203(18)
C3_5 0.052(2) 0.068(3) 0.069(2) 0.018(2) 0.0126(18) 0.0121(19)
C4_5 0.060(2) 0.067(3) 0.079(3) 0.017(2) 0.027(2) 0.023(2)
C5_5 0.0432(19) 0.078(3) 0.067(2) 0.032(2) 0.0170(17) 0.0244(18)
C6_5 0.048(2) 0.077(3) 0.052(2) 0.0140(19) 0.0078(16) 0.0157(18)
C1_6 0.063(7) 0.084(9) 0.069(7) 0.022(6) 0.027(5) 0.007(6)
C2_6 0.066(7) 0.093(8) 0.037(6) 0.002(5) 0.011(5) 0.027(6)
C3_6 0.069(6) 0.082(7) 0.061(7) 0.026(5) 0.022(5) 0.044(5)
C4_6 0.062(6) 0.047(5) 0.086(8) 0.015(5) 0.012(5) 0.015(4)
C5_6 0.037(4) 0.078(6) 0.052(7) 0.003(5) 0.000(4) 0.021(4)
C6_6 0.073(7) 0.077(7) 0.051(6) 0.030(5) 0.028(5) 0.040(5)

_geom_special_details            
;
 All esds (except the esd in the dihedral angle between two l.s. planes)
 are estimated using the full covariance matrix.  The cell esds are taken
 into account individually in the estimation of esds in distances, angles
 and torsion angles; correlations between esds in cell parameters are only
 used when they are defined by crystal symmetry.  An approximate (isotropic)
 treatment of cell esds is used for estimating esds involving l.s. planes.
;

loop_
_geom_bond_atom_site_label_1
_geom_bond_atom_site_label_2
_geom_bond_distance
_geom_bond_site_symmetry_2
_geom_bond_publ_flag
B1_1 B1_1 1.542(16) 2_665 ?
B1_1 C1_2 1.600(11) . ?
B1_1 P1_11 1.985(8) . ?
P1_11 C16_11 1.791(11) . ?
P1_11 C18_11 1.791(11) . ?
P1_11 C17_11 1.826(11) . ?
B1_4 B1_4 1.571(15) 2_665 ?
B1_4 C1_3 1.618(11) . ?
B1_4 P1_43 1.986(9) . ?
P1_41 C18_41 1.80(2) . ?
P1_41 C16_41 1.82(2) . ?
P1_41 C17_41 1.84(3) . ?
P1_42 C18_42 1.78(2) . ?
P1_42 C16_42 1.81(2) . ?
P1_42 C17_42 1.84(2) . ?
P1_43 C18_43 1.810(15) . ?
P1_43 C17_43 1.815(17) . ?
P1_43 C16_43 1.818(16) . ?
C1_2 C14_2 1.363(15) . ?
C1_2 C2_2 1.524(16) . ?
C2_2 C3_2 1.3900 . ?
C2_2 C7_2 1.3900 . ?
C3_2 C4_2 1.3900 . ?
C4_2 C5_2 1.3900 . ?
C5_2 C6_2 1.3900 . ?
C6_2 C7_2 1.3900 . ?
C7_2 C8_2 1.52(2) . ?
C8_2 C9_2 1.3900 . ?
C8_2 C13_2 1.3900 . ?
C9_2 C10_2 1.3900 . ?
C10_2 C11_2 1.3900 . ?
C11_2 C12_2 1.3900 . ?
C12_2 C13_2 1.3900 . ?
C13_2 C14_2 1.394(19) . ?
C1_3 C14_3 1.406(15) . ?
C1_3 C2_3 1.459(14) . ?
C2_3 C3_3 1.3900 . ?
C2_3 C7_3 1.3900 . ?
C3_3 C4_3 1.3900 . ?
C4_3 C5_3 1.3900 . ?
C5_3 C6_3 1.3900 . ?
C6_3 C7_3 1.3900 . ?
C7_3 C8_3 1.471(17) . ?
C8_3 C9_3 1.3900 . ?
C8_3 C13_3 1.3900 . ?
C9_3 C10_3 1.3900 . ?
C10_3 C11_3 1.3900 . ?
C11_3 C12_3 1.3900 . ?
C12_3 C13_3 1.3900 . ?
C13_3 C14_3 1.520(16) . ?
C1_5 C2_5 1.3900 . ?
C1_5 C6_5 1.3900 . ?
C2_5 C3_5 1.3900 . ?
C3_5 C4_5 1.3900 . ?
C4_5 C5_5 1.3900 . ?
C5_5 C6_5 1.3899 . ?
C1_6 C6_6 1.3900 . ?
C1_6 C2_6 1.3901 . ?
C2_6 C3_6 1.3900 . ?
C3_6 C4_6 1.3900 . ?
C4_6 C5_6 1.3901 . ?
C5_6 C6_6 1.3900 . ?

loop_
_geom_angle_atom_site_label_1
_geom_angle_atom_site_label_2
_geom_angle_atom_site_label_3
_geom_angle
_geom_angle_site_symmetry_1
_geom_angle_site_symmetry_3
_geom_angle_publ_flag
B1_1 B1_1 C1_2 131.6(9) 2_665 . ?
B1_1 B1_1 P1_11 107.9(7) 2_665 . ?
C1_2 B1_1 P1_11 117.9(6) . . ?
C16_11 P1_11 C18_11 105.8(7) . . ?
C16_11 P1_11 C17_11 103.8(7) . . ?
C18_11 P1_11 C17_11 104.6(7) . . ?
C16_11 P1_11 B1_1 103.7(7) . . ?
C18_11 P1_11 B1_1 87.0(5) . . ?
C17_11 P1_11 B1_1 145.8(6) . . ?
B1_4 B1_4 C1_3 126.3(8) 2_665 . ?
B1_4 B1_4 P1_43 107.8(8) 2_665 . ?
C1_3 B1_4 P1_43 114.6(6) . . ?
C18_41 P1_41 C16_41 101(2) . . ?
C18_41 P1_41 C17_41 105(2) . . ?
C16_41 P1_41 C17_41 101.0(19) . . ?
C18_42 P1_42 C16_42 105(2) . . ?
C18_42 P1_42 C17_42 105.4(18) . . ?
C16_42 P1_42 C17_42 101.6(18) . . ?
C18_43 P1_43 C17_43 103.4(9) . . ?
C18_43 P1_43 C16_43 100.4(9) . . ?
C17_43 P1_43 C16_43 103.3(10) . . ?
C18_43 P1_43 B1_4 130.1(9) . . ?
C17_43 P1_43 B1_4 84.1(7) . . ?
C16_43 P1_43 B1_4 126.2(10) . . ?
C14_2 C1_2 C2_2 115.3(9) . . ?
C14_2 C1_2 B1_1 119.4(9) . . ?
C2_2 C1_2 B1_1 125.3(9) . . ?
C3_2 C2_2 C7_2 120.0 . . ?
C3_2 C2_2 C1_2 121.1(9) . . ?
C7_2 C2_2 C1_2 118.8(9) . . ?
C4_2 C3_2 C2_2 120.0 . . ?
C5_2 C4_2 C3_2 120.0 . . ?
C4_2 C5_2 C6_2 120.0 . . ?
C7_2 C6_2 C5_2 120.0 . . ?
C6_2 C7_2 C2_2 120.0 . . ?
C6_2 C7_2 C8_2 118.1(13) . . ?
C2_2 C7_2 C8_2 121.4(13) . . ?
C9_2 C8_2 C13_2 120.0 . . ?
C9_2 C8_2 C7_2 123.3(12) . . ?
C13_2 C8_2 C7_2 115.3(13) . . ?
C10_2 C9_2 C8_2 120.0 . . ?
C9_2 C10_2 C11_2 120.0 . . ?
C12_2 C11_2 C10_2 120.0 . . ?
C13_2 C12_2 C11_2 120.0 . . ?
C12_2 C13_2 C8_2 120.0 . . ?
C12_2 C13_2 C14_2 116.3(14) . . ?
C8_2 C13_2 C14_2 121.6(14) . . ?
C1_2 C14_2 C13_2 125.5(14) . . ?
C14_3 C1_3 C2_3 114.6(8) . . ?
C14_3 C1_3 B1_4 119.0(8) . . ?
C2_3 C1_3 B1_4 126.4(9) . . ?
C3_3 C2_3 C7_3 120.0 . . ?
C3_3 C2_3 C1_3 114.6(8) . . ?
C7_3 C2_3 C1_3 125.4(8) . . ?
C2_3 C3_3 C4_3 120.0 . . ?
C5_3 C4_3 C3_3 120.0 . . ?
C4_3 C5_3 C6_3 120.0 . . ?
C5_3 C6_3 C7_3 120.0 . . ?
C6_3 C7_3 C2_3 120.0 . . ?
C6_3 C7_3 C8_3 122.4(10) . . ?
C2_3 C7_3 C8_3 117.0(11) . . ?
C9_3 C8_3 C13_3 120.0 . . ?
C9_3 C8_3 C7_3 117.5(11) . . ?
C13_3 C8_3 C7_3 122.2(11) . . ?
C8_3 C9_3 C10_3 120.0 . . ?
C9_3 C10_3 C11_3 120.0 . . ?
C12_3 C11_3 C10_3 120.0 . . ?
C11_3 C12_3 C13_3 120.0 . . ?
C12_3 C13_3 C8_3 120.0 . . ?
C12_3 C13_3 C14_3 121.8(11) . . ?
C8_3 C13_3 C14_3 116.3(11) . . ?
C1_3 C14_3 C13_3 122.9(12) . . ?
C2_5 C1_5 C6_5 120.0 . . ?
C1_5 C2_5 C3_5 120.0 . . ?
C4_5 C3_5 C2_5 120.0 . . ?
C3_5 C4_5 C5_5 120.0 . . ?
C6_5 C5_5 C4_5 120.0 . . ?
C5_5 C6_5 C1_5 120.0 . . ?
C6_6 C1_6 C2_6 120.0 . . ?
C3_6 C2_6 C1_6 120.0 . . ?
C4_6 C3_6 C2_6 120.0 . . ?
C3_6 C4_6 C5_6 120.0 . . ?
C6_6 C5_6 C4_6 120.0 . . ?
C5_6 C6_6 C1_6 120.0 . . ?

loop_
_geom_torsion_atom_site_label_1
_geom_torsion_atom_site_label_2
_geom_torsion_atom_site_label_3
_geom_torsion_atom_site_label_4
_geom_torsion
_geom_torsion_site_symmetry_1
_geom_torsion_site_symmetry_2
_geom_torsion_site_symmetry_3
_geom_torsion_site_symmetry_4
_geom_torsion_publ_flag
B1_1 B1_1 C1_2 C14_2 -69.6(17) 2_665 . . . ?
P1_11 B1_1 C1_2 C14_2 89.6(10) . . . . ?
B1_1 B1_1 C1_2 C2_2 108.3(15) 2_665 . . . ?
P1_11 B1_1 C1_2 C2_2 -92.4(10) . . . . ?
C14_2 C1_2 C2_2 C3_2 -179.5(7) . . . . ?
B1_1 C1_2 C2_2 C3_2 2.5(11) . . . . ?
C14_2 C1_2 C2_2 C7_2 -4.3(11) . . . . ?
B1_1 C1_2 C2_2 C7_2 177.7(8) . . . . ?
C7_2 C2_2 C3_2 C4_2 0.0 . . . . ?
C1_2 C2_2 C3_2 C4_2 175.1(9) . . . . ?
C2_2 C3_2 C4_2 C5_2 0.0 . . . . ?
C3_2 C4_2 C5_2 C6_2 0.0 . . . . ?
C4_2 C5_2 C6_2 C7_2 0.0 . . . . ?
C5_2 C6_2 C7_2 C2_2 0.0 . . . . ?
C5_2 C6_2 C7_2 C8_2 171.6(13) . . . . ?
C3_2 C2_2 C7_2 C6_2 0.0 . . . . ?
C1_2 C2_2 C7_2 C6_2 -175.2(8) . . . . ?
C3_2 C2_2 C7_2 C8_2 -171.3(14) . . . . ?
C1_2 C2_2 C7_2 C8_2 13.5(14) . . . . ?
C6_2 C7_2 C8_2 C9_2 12.5(15) . . . . ?
C2_2 C7_2 C8_2 C9_2 -176.1(8) . . . . ?
C6_2 C7_2 C8_2 C13_2 179.3(7) . . . . ?
C2_2 C7_2 C8_2 C13_2 -9.3(16) . . . . ?
C13_2 C8_2 C9_2 C10_2 0.0 . . . . ?
C7_2 C8_2 C9_2 C10_2 166.2(16) . . . . ?
C8_2 C9_2 C10_2 C11_2 0.0 . . . . ?
C9_2 C10_2 C11_2 C12_2 0.0 . . . . ?
C10_2 C11_2 C12_2 C13_2 0.0 . . . . ?
C11_2 C12_2 C13_2 C8_2 0.0 . . . . ?
C11_2 C12_2 C13_2 C14_2 -163.8(14) . . . . ?
C9_2 C8_2 C13_2 C12_2 0.0 . . . . ?
C7_2 C8_2 C13_2 C12_2 -167.3(15) . . . . ?
C9_2 C8_2 C13_2 C14_2 163.0(15) . . . . ?
C7_2 C8_2 C13_2 C14_2 -4.3(14) . . . . ?
C2_2 C1_2 C14_2 C13_2 -9.7(17) . . . . ?
B1_1 C1_2 C14_2 C13_2 168.4(12) . . . . ?
C12_2 C13_2 C14_2 C1_2 178.0(9) . . . . ?
C8_2 C13_2 C14_2 C1_2 14.4(18) . . . . ?
B1_4 B1_4 C1_3 C14_3 69.5(13) 2_665 . . . ?
P1_43 B1_4 C1_3 C14_3 -69.5(10) . . . . ?
B1_4 B1_4 C1_3 C2_3 -112.7(13) 2_665 . . . ?
P1_43 B1_4 C1_3 C2_3 108.3(10) . . . . ?
C14_3 C1_3 C2_3 C3_3 -175.3(7) . . . . ?
B1_4 C1_3 C2_3 C3_3 6.8(10) . . . . ?
C14_3 C1_3 C2_3 C7_3 5.3(10) . . . . ?
B1_4 C1_3 C2_3 C7_3 -172.7(6) . . . . ?
C7_3 C2_3 C3_3 C4_3 0.0 . . . . ?
C1_3 C2_3 C3_3 C4_3 -179.5(7) . . . . ?
C2_3 C3_3 C4_3 C5_3 0.0 . . . . ?
C3_3 C4_3 C5_3 C6_3 0.0 . . . . ?
C4_3 C5_3 C6_3 C7_3 0.0 . . . . ?
C5_3 C6_3 C7_3 C2_3 0.0 . . . . ?
C5_3 C6_3 C7_3 C8_3 -170.7(12) . . . . ?
C3_3 C2_3 C7_3 C6_3 0.0 . . . . ?
C1_3 C2_3 C7_3 C6_3 179.4(8) . . . . ?
C3_3 C2_3 C7_3 C8_3 171.2(11) . . . . ?
C1_3 C2_3 C7_3 C8_3 -9.4(12) . . . . ?
C6_3 C7_3 C8_3 C9_3 -14.1(12) . . . . ?
C2_3 C7_3 C8_3 C9_3 174.9(6) . . . . ?
C6_3 C7_3 C8_3 C13_3 172.4(7) . . . . ?
C2_3 C7_3 C8_3 C13_3 1.4(13) . . . . ?
C13_3 C8_3 C9_3 C10_3 0.0 . . . . ?
C7_3 C8_3 C9_3 C10_3 -173.7(12) . . . . ?
C8_3 C9_3 C10_3 C11_3 0.0 . . . . ?
C9_3 C10_3 C11_3 C12_3 0.0 . . . . ?
C10_3 C11_3 C12_3 C13_3 0.0 . . . . ?
C11_3 C12_3 C13_3 C8_3 0.0 . . . . ?
C11_3 C12_3 C13_3 C14_3 163.4(12) . . . . ?
C9_3 C8_3 C13_3 C12_3 0.0 . . . . ?
C7_3 C8_3 C13_3 C12_3 173.4(13) . . . . ?
C9_3 C8_3 C13_3 C14_3 -164.3(11) . . . . ?
C7_3 C8_3 C13_3 C14_3 9.1(12) . . . . ?
C2_3 C1_3 C14_3 C13_3 6.6(14) . . . . ?
B1_4 C1_3 C14_3 C13_3 -175.3(10) . . . . ?
C12_3 C13_3 C14_3 C1_3 -177.5(8) . . . . ?
C8_3 C13_3 C14_3 C1_3 -13.6(13) . . . . ?
C6_5 C1_5 C2_5 C3_5 0.0 . . . . ?
C1_5 C2_5 C3_5 C4_5 0.0 . . . . ?
C2_5 C3_5 C4_5 C5_5 0.0 . . . . ?
C3_5 C4_5 C5_5 C6_5 0.0 . . . . ?
C4_5 C5_5 C6_5 C1_5 0.0 . . . . ?
C2_5 C1_5 C6_5 C5_5 0.0 . . . . ?
C6_6 C1_6 C2_6 C3_6 0.0 . . . . ?
C1_6 C2_6 C3_6 C4_6 0.0 . . . . ?
C2_6 C3_6 C4_6 C5_6 0.0 . . . . ?
C3_6 C4_6 C5_6 C6_6 0.0 . . . . ?
C4_6 C5_6 C6_6 C1_6 0.0 . . . . ?
C2_6 C1_6 C6_6 C5_6 0.0 . . . . ?

_refine_diff_density_max         0.530
_refine_diff_density_min         -0.360
_refine_diff_density_rms         0.060

_shelx_res_file                  
;
TITL AnLa062_AlOk_twin1_hklf4_a.res in P-1
    AnLa062_AlOk_twin1_hklf5.res
    created by SHELXL-2018/3 at 12:47:46 on 15-Sep-2021
REM Old TITL AnLa062_AlOk_twin1_hklf4 in P-1
REM SHELXT solution in P-1: R1 0.248, Rweak 0.049, Alpha 0.070
REM <I/s>   0.000 for    0 systematic absences,  Orientation as input
REM Formula found by SHELXT:  C27 P
CELL  1.54184   9.1596   9.7622  13.7547  106.196   97.907  109.115
ZERR    3.000   0.0003   0.0004   0.0005    0.003    0.003    0.003
LATT  1
SFAC C H B P
UNIT 52 54 2 2
TEMP -173
L.S. 10
BOND
LIST 4
acta
conf
FMAP 2
PLAN 20
shel 999 .83

simu 0.01 C1_2 > C14_3
simu 0.005 B1_1 > C18_43
SIMU 0.002 B1_1 B1_4 P1_11 P1_41 P1_42 P1_43
SAME_PMe3 P1 > C18
SADI 0.002 B1_1 P1_11 B1_4 P1_41 B1_4 P1_42 B1_4 P1_43

WGHT    0.147100    0.528400
BASF   0.53749
FVAR       7.08968   0.46400
RESI 1 BP
PART 1 21
B1    3    0.542288    0.568664    0.051786    21.00000    0.03690    0.05186 =
         0.05746   -0.00070    0.01139    0.01598
RESI 11 PMe3
PART 1 21
P1    4    0.775431    0.642264    0.063209    21.00000    0.03715    0.04091 =
         0.05080    0.01128    0.00915    0.01930
C16   1    0.849645    0.575467    0.160565    21.00000    0.06408    0.04574 =
         0.06034    0.01207   -0.00007    0.01163
AFIX 137
H16A  2    0.955660    0.651384    0.202406    21.00000   -1.50000
H16B  2    0.857134    0.476361    0.126379    21.00000   -1.50000
H16C  2    0.776750    0.562104    0.206182    21.00000   -1.50000
AFIX   0

C17   1    0.931067    0.675523   -0.007439    21.00000    0.04879    0.07222 =
         0.06555    0.02138    0.01806    0.01962
AFIX 137
H17A  2    1.034700    0.741101    0.042537    21.00000   -1.50000
H17B  2    0.907920    0.726961   -0.055966    21.00000   -1.50000
H17C  2    0.934089    0.576351   -0.046795    21.00000   -1.50000
AFIX   0
C18   1    0.785830    0.831451    0.132740    21.00000    0.04354    0.04916 =
         0.07301    0.00289    0.00202    0.01505
AFIX 137
H18A  2    0.895298    0.896331    0.174677    21.00000   -1.50000
H18B  2    0.713233    0.823990    0.178878    21.00000   -1.50000
H18C  2    0.754648    0.877529    0.082700    21.00000   -1.50000
AFIX   0
RESI 4 BP
PART 2 -21
B1    3    0.428400    0.493224    0.026427   -21.00000    0.03778    0.05601 =
         0.06032   -0.00521    0.01198    0.01069
RESI 41 PMe3
PART 3 -20.2
P1    4    0.215217    0.359407   -0.078416   -20.20000    0.02994    0.04751 =
         0.05553    0.00458    0.00758    0.01283

C16   1    0.098851    0.470588   -0.104401   -20.20000    0.03208    0.05275 =
         0.05423    0.00477    0.00638    0.01965
AFIX 137
H16A  2   -0.006866    0.400057   -0.149993   -20.20000   -1.50000
H16B  2    0.153750    0.540068   -0.138924   -20.20000   -1.50000
H16C  2    0.086999    0.531517   -0.038280   -20.20000   -1.50000
AFIX   0
C17   1    0.175591    0.221352   -0.210565   -20.20000    0.03577    0.04921 =
         0.05733    0.00599    0.01062    0.01140
AFIX 137
H17A  2    0.067497    0.142173   -0.229792   -20.20000   -1.50000
H17B  2    0.253326    0.172181   -0.211638   -20.20000   -1.50000
H17C  2    0.184838    0.276151   -0.260671   -20.20000   -1.50000
AFIX   0
C18   1    0.098018    0.250097   -0.011104   -20.20000    0.03915    0.04655 =
         0.05668    0.00708    0.00649    0.02126
AFIX 137
H18A  2   -0.014596    0.231812   -0.035794   -20.20000   -1.50000
H18B  2    0.134587    0.307977    0.064286   -20.20000   -1.50000
H18C  2    0.110083    0.150827   -0.025060   -20.20000   -1.50000
AFIX   0
RESI 42 PMe3
PART 4 -20.2
P1    4    0.231628    0.347629   -0.097456   -20.20000    0.02989    0.04718 =
         0.05518    0.00446    0.00690    0.01350

C16   1    0.133767    0.483631   -0.077724   -20.20000    0.03343    0.05362 =
         0.05710    0.00197    0.00452    0.01859
AFIX 137
H16A  2    0.139704    0.526149   -0.003124   -20.20000   -1.50000
H16B  2    0.021602    0.430568   -0.117295   -20.20000   -1.50000
H16C  2    0.187081    0.567710   -0.102086   -20.20000   -1.50000
AFIX   0
C17   1    0.123682    0.216428   -0.232028   -20.20000    0.03401    0.04829 =
         0.05046    0.01013    0.00021    0.01815
AFIX 137
H17A  2    0.148018    0.123267   -0.246521   -20.20000   -1.50000
H17B  2    0.157003    0.268525   -0.281374   -20.20000   -1.50000
H17C  2    0.008559    0.187647   -0.239828   -20.20000   -1.50000
AFIX   0
C18   1    0.167654    0.238915   -0.016055   -20.20000    0.03314    0.04662 =
         0.05053    0.01549    0.00451    0.01590
AFIX 137
H18A  2    0.198206    0.149408   -0.032676   -20.20000   -1.50000
H18B  2    0.051332    0.203407   -0.028064   -20.20000   -1.50000
H18C  2    0.218150    0.303990    0.057454   -20.20000   -1.50000
AFIX   0
RESI 43 PMe3
PART 2 -20.6
P1    4    0.229489    0.345316   -0.081405   -20.60000    0.03053    0.04824 =
         0.05640    0.00350    0.00844    0.01310
C16   1    0.124704    0.383935   -0.186283   -20.60000    0.03752    0.04959 =
         0.05517    0.01377    0.00408    0.01451
AFIX 137
H16A  2    0.135436    0.325085   -0.253509   -20.60000   -1.50000
H16B  2    0.170749    0.494585   -0.175270   -20.60000   -1.50000
H16C  2    0.011430    0.352957   -0.186616   -20.60000   -1.50000
AFIX   0

C17   1    0.132923    0.391349    0.022923   -20.60000    0.03959    0.05048 =
         0.05192    0.01139    0.00998    0.01571
AFIX 137
H17A  2    0.165574    0.353918    0.077993   -20.60000   -1.50000
H17B  2    0.016776    0.341437   -0.004997   -20.60000   -1.50000
H17C  2    0.164270    0.503552    0.052111   -20.60000   -1.50000
AFIX   0
C18   1    0.147887    0.136190   -0.131645   -20.60000    0.04096    0.04127 =
         0.05802    0.00851    0.00793    0.01715
AFIX 137
H18A  2    0.188447    0.097955   -0.079416   -20.60000   -1.50000
H18B  2    0.179910    0.099798   -0.196015   -20.60000   -1.50000
H18C  2    0.031117    0.097579   -0.146708   -20.60000   -1.50000
AFIX   0
RESI 2 Phen
PART 1 21
C1    1    0.477651    0.680509    0.126392    21.00000    0.02787    0.04728 =
         0.05067   -0.00835    0.00806    0.00926
AFIX  66
C2    1    0.453671    0.678979    0.233611    21.00000    0.03309    0.05078 =
         0.06505    0.00530    0.00783    0.01865
C3    1    0.493857    0.579587    0.277109    21.00000    0.04589    0.04471 =
         0.07562   -0.00327   -0.00743    0.01660
AFIX  43
H3    2    0.529231    0.505653    0.237745    21.00000   -1.20000
AFIX  65
C4    1    0.482286    0.588370    0.378202    21.00000    0.04946    0.04911 =
         0.07360    0.01490   -0.00688    0.00025
AFIX  43
H4    2    0.509752    0.520440    0.407931    21.00000   -1.20000
AFIX  65
C5    1    0.430529    0.696546    0.435798    21.00000    0.05061    0.05769 =
         0.07445    0.01439    0.01246    0.00274
AFIX  43
H5    2    0.422621    0.702549    0.504891    21.00000   -1.20000

AFIX  65
C6    1    0.390342    0.795940    0.392301    21.00000    0.05075    0.05961 =
         0.06387    0.01471    0.01480   -0.00229
AFIX  43
H6    2    0.354969    0.869873    0.431666    21.00000   -1.20000

AFIX  65
C7    1    0.401912    0.787158    0.291208    21.00000    0.02641    0.03589 =
         0.05343    0.00384    0.00945    0.00000
AFIX  66
C8    1    0.335238    0.881634    0.241527    21.00000    0.03559    0.05476 =
         0.05237    0.00316    0.00382    0.00374
C9    1    0.290953    0.997336    0.297367    21.00000    0.04291    0.04564 =
         0.06800    0.01566    0.00213    0.02822
AFIX  43
H9    2    0.279444    1.005743    0.366141    21.00000   -1.20000
AFIX  65
C10   1    0.263506    1.100737    0.252581    21.00000    0.05630    0.05807 =
         0.05127    0.00957    0.00275    0.03261
AFIX  43
H10   2    0.233239    1.179814    0.290745    21.00000   -1.20000
AFIX  65
C11   1    0.280345    1.088436    0.151953    21.00000    0.05574    0.06337 =
         0.05412    0.01536   -0.00030    0.01493
AFIX  43
H11   2    0.261587    1.159106    0.121344    21.00000   -1.20000
AFIX  65
C12   1    0.324631    0.972735    0.096112    21.00000    0.05772    0.06132 =
         0.06908    0.01639   -0.01420    0.01618
AFIX  43
H12   2    0.336139    0.964329    0.027338    21.00000   -1.20000
AFIX  65
C13   1    0.352078    0.869333    0.140897    21.00000    0.04999    0.06007 =
         0.05138    0.00561    0.00183    0.01099
AFIX   0
C14   1    0.434781    0.784092    0.093027    21.00000    0.03637    0.05305 =
         0.05442   -0.00066   -0.00026    0.01609
AFIX  43
H14   2    0.463669    0.799534    0.032016    21.00000   -1.20000
AFIX   0
RESI 3 Phen
PART 2 -21
C1    1    0.406815    0.632878    0.111584   -21.00000    0.03126    0.05779 =
         0.05606   -0.00609    0.01287    0.01138
AFIX  66
C2    1    0.411731    0.651808    0.221187   -21.00000    0.03998    0.04711 =
         0.05980   -0.00445    0.00115    0.01228
C3    1    0.455187    0.545806    0.254957   -21.00000    0.04311    0.04497 =
         0.08210   -0.01350   -0.00083    0.01722
AFIX  43
H3    2    0.479623    0.469680    0.207844   -21.00000   -1.20000
AFIX  65
C4    1    0.462891    0.551186    0.357661   -21.00000    0.04545    0.04206 =
         0.07920    0.01237   -0.00206    0.00798
AFIX  43
H4    2    0.492592    0.478738    0.380741   -21.00000   -1.20000
AFIX  65
C5    1    0.427139    0.662569    0.426595   -21.00000    0.05079    0.04425 =
         0.07469    0.02300    0.00856    0.00855
AFIX  43
H5    2    0.432404    0.666246    0.496788   -21.00000   -1.20000
AFIX  65
C6    1    0.383682    0.768572    0.392826   -21.00000    0.04100    0.04032 =
         0.05638    0.00946    0.01804    0.01411
AFIX  43
H6    2    0.359247    0.844697    0.439940   -21.00000   -1.20000
AFIX  65
C7    1    0.375977    0.763194    0.290123   -21.00000    0.02247    0.04169 =
         0.05314    0.00688    0.01278    0.00655
AFIX  66
C8    1    0.354248    0.885338    0.254091   -21.00000    0.02537    0.04710 =
         0.04944    0.00596    0.00079    0.01246
C9    1    0.305903    0.990064    0.318869   -21.00000    0.04574    0.05472 =
         0.05774    0.00804    0.01272    0.01855
AFIX  43
H9    2    0.298509    0.987600    0.386624   -21.00000   -1.20000
AFIX  65
C10   1    0.268374    1.098394    0.284511   -21.00000    0.05864    0.06383 =
         0.05851    0.01418    0.01030    0.02249
AFIX  43
H10   2    0.235332    1.169969    0.328784   -21.00000   -1.20000
AFIX  65
C11   1    0.279191    1.102000    0.185375   -21.00000    0.05104    0.05682 =
         0.05349    0.00929   -0.00175    0.02252
AFIX  43
H11   2    0.253541    1.176039    0.161893   -21.00000   -1.20000
AFIX  65
C12   1    0.327536    0.997276    0.120596   -21.00000    0.05262    0.05133 =
         0.05381    0.00837    0.00402    0.01940
AFIX  43
H12   2    0.334929    0.999741    0.052841   -21.00000   -1.20000
AFIX  65
C13   1    0.365065    0.888944    0.154952   -21.00000    0.04979    0.05838 =
         0.05788   -0.00237    0.00363    0.02228
AFIX   0
C14   1    0.375034    0.747135    0.079487   -21.00000    0.03855    0.06472 =
         0.05998   -0.01045    0.00712    0.01192
AFIX  43
H14   2    0.359074    0.735175    0.007401   -21.00000   -1.20000
AFIX   6

RESI 5 BENZ
PART 0 11
C1    1    0.827440    0.420980    0.369520    11.00000    0.05045    0.08090 =
         0.06424    0.01013    0.01531    0.02237
AFIX  43
H1    2    0.797048    0.483620    0.422580    11.00000   -1.20000
AFIX   5

C2    1    0.714571    0.281032    0.299318    11.00000    0.04188    0.08328 =
         0.06287    0.02018    0.01500    0.02027
AFIX  43
H2    2    0.607038    0.248023    0.304399    11.00000   -1.20000
AFIX   5
C3    1    0.759038    0.189377    0.221680    11.00000    0.05238    0.06798 =
         0.06928    0.01773    0.01258    0.01210
AFIX  43
H3    2    0.681897    0.093728    0.173701    11.00000   -1.20000
AFIX   5
C4    1    0.916371    0.237674    0.214246    11.00000    0.06021    0.06698 =
         0.07886    0.01670    0.02725    0.02252
AFIX  43
H4    2    0.946765    0.175037    0.161185    11.00000   -1.20000
AFIX   5
C5    1    1.029237    0.377622    0.284449    11.00000    0.04320    0.07841 =
         0.06749    0.03207    0.01701    0.02442
AFIX  43
H5    2    1.136770    0.410630    0.279367    11.00000   -1.20000
AFIX   5
C6    1    0.984782    0.469275    0.362084    11.00000    0.04751    0.07750 =
         0.05207    0.01398    0.00783    0.01569
AFIX  43
H6    2    1.061927    0.564922    0.410063    11.00000   -1.20000
AFIX   6
ISOR 0.01 C1_6 > C6_6
RESI 6 BENZ
PART -1 10.5
C1    1    0.117550    0.156034    0.534251    10.50000    0.06276    0.08425 =
         0.06942    0.02210    0.02740    0.00698
AFIX  43
H1    2    0.193434    0.256745    0.547133    10.50000   -1.20000
AFIX   5
C2    1    0.159677    0.057395    0.577612    10.50000    0.06590    0.09288 =
         0.03733    0.00197    0.01145    0.02673
AFIX  43
H2    2    0.264350    0.090695    0.620133    10.50000   -1.20000
AFIX   5
C3    1    0.048648   -0.089960    0.558756    10.50000    0.06888    0.08240 =
         0.06089    0.02566    0.02221    0.04386
AFIX  43
H3    2    0.077445   -0.157376    0.588383    10.50000   -1.20000
AFIX   5

C4    1   -0.104511   -0.138685    0.496555    10.50000    0.06234    0.04680 =
         0.08597    0.01482    0.01209    0.01539
AFIX  43
H4    2   -0.180396   -0.239394    0.483678    10.50000   -1.20000
AFIX   5
C5    1   -0.146638   -0.040048    0.453192    10.50000    0.03683    0.07752 =
         0.05209    0.00285   -0.00003    0.02125
AFIX  43
H5    2   -0.251313   -0.073350    0.410672    10.50000   -1.20000
AFIX   5
C6    1   -0.035611    0.107309    0.472042    10.50000    0.07330    0.07716 =
         0.05087    0.02982    0.02779    0.04028
AFIX  43
H6    2   -0.064406    0.174721    0.442409    10.50000   -1.20000
AFIX   0
HKLF 5


REM  AnLa062_AlOk_twin1_hklf4_a.res in P-1
REM wR2 = 0.2564, GooF = S = 1.060, Restrained GooF = 1.052 for all data
REM R1 = 0.0871 for 6794 Fo > 4sig(Fo) and 0.0972 for all 7990 data
REM 465 parameters refined using 811 restraints

END

WGHT      0.1471      0.5284

REM Highest difference peak  0.530,  deepest hole -0.360,  1-sigma level  0.060
Q1    1   0.3758  0.8045  0.4890  11.00000  0.05    0.53
Q2    1   0.4299  0.6565  0.3074  11.00000  0.05    0.40
Q3    1   0.3181  0.9767  0.2273  11.00000  0.05    0.39
Q4    1   0.3950  0.7989  0.3160  11.00000  0.05    0.37
Q5    1   0.9343  0.2769  0.2397  11.00000  0.05    0.37
Q6    1   0.7718  0.2318  0.2431  11.00000  0.05    0.34
Q7    1   0.8014  0.3642  0.3397  11.00000  0.05    0.31
Q8    1   0.3039  1.0223  0.1222  11.00000  0.05    0.30
Q9    1   0.4524  0.3850  0.0737  11.00000  0.05    0.29
Q10   1   0.9726  0.4211  0.3371  11.00000  0.05    0.27
Q11   1   0.4063  0.6071  0.1995  11.00000  0.05    0.27
Q12   1   0.4993  0.4161  0.0957  11.00000  0.05    0.26
Q13   1   0.3662  0.8528  0.2551  11.00000  0.05    0.26
Q14   1   0.8168  0.4879  0.3197  11.00000  0.05    0.24
Q15   1   0.4020  0.8002  0.0160  11.00000  0.05    0.24
Q16   1   0.3918  0.8775  0.0614  11.00000  0.05    0.23
Q17   1   0.5204  0.4972  0.0650  11.00000  0.05    0.22
Q18   1   0.0847 -0.0209  0.5725  11.00000  0.05    0.22
Q19   1   0.1259  0.1075  0.5529  11.00000  0.05    0.22
Q20   1  -0.0346 -0.1055  0.5185  11.00000  0.05    0.21
;
_shelx_res_checksum              60059
####################################################################### 
# 
# This file contains crystal structure data downloaded from the 
# Cambridge Structural Database (CSD) hosted by the Cambridge 
# Crystallographic Data Centre (CCDC).
# 
# Full information about CCDC data access policies and citation 
# guidelines are available at http://www.ccdc.cam.ac.uk/access/V1 
# 
# Audit and citation data items may have been added by the CCDC. 
# Please retain this information to preserve the provenance of 
# this file and to allow appropriate attribution of the data. 
# 
#######################################################################

data_test_a
_database_code_depnum_ccdc_archive 'CCDC 2169208'
loop_
_audit_author_name
_audit_author_address
'Merle Arrowsmith'
;Universitaet Wuerzburg
Germany
;
_audit_update_record             
;
2022-04-28 deposited with the CCDC.	2022-06-03 downloaded from the CCDC.
;
# start Validation Reply Form
_vrf_PLAT911_test_a              
;
PROBLEM: Missing FCF Refl Between Thmin & STh/L=    0.600         23 Report
RESPONSE: Reflections affected by beamstop
;


_audit_creation_method           'CIF-fill 1.2r (K.Radacki 2005-21)'
_shelx_SHELXL_version_number     2018/3
_chemical_name_systematic        6-Pyr
_chemical_name_common            B2(Pyr)2Cl2(PMe3)2
_chemical_melting_point          ?
_chemical_formula_moiety         'C38 H36 B2 Cl2 P2, C4 H8 O'
_chemical_formula_sum            'C42 H44 B2 Cl2 O P2'
_chemical_formula_weight         719.23

loop_
_atom_type_symbol
_atom_type_description
_atom_type_scat_dispersion_real
_atom_type_scat_dispersion_imag
_atom_type_scat_source
C C 0.0033 0.0016 'International Tables Vol C Tables 4.2.6.8 and 6.1.1.4'
H H 0.0000 0.0000 'International Tables Vol C Tables 4.2.6.8 and 6.1.1.4'
B B 0.0013 0.0007 'International Tables Vol C Tables 4.2.6.8 and 6.1.1.4'
P P 0.1023 0.0942 'International Tables Vol C Tables 4.2.6.8 and 6.1.1.4'
Cl Cl 0.1484 0.1585 'International Tables Vol C Tables 4.2.6.8 and 6.1.1.4'
O O 0.0106 0.0060 'International Tables Vol C Tables 4.2.6.8 and 6.1.1.4'

_space_group_crystal_system      triclinic
_space_group_IT_number           2
_space_group_name_H-M_alt        'P -1'
_space_group_name_Hall           '-P 1'

_shelx_space_group_comment       
;
The symmetry employed for this shelxl refinement is uniquely defined
by the following loop, which should always be used as a source of
symmetry information in preference to the above space-group names.
They are only intended as comments.
;

loop_
_space_group_symop_operation_xyz
'x, y, z'
'-x, -y, -z'

_cell_length_a                   11.987(4)
_cell_length_b                   12.467(4)
_cell_length_c                   12.683(4)
_cell_angle_alpha                83.308(9)
_cell_angle_beta                 88.82(2)
_cell_angle_gamma                76.780(13)
_cell_volume                     1832.5(10)
_cell_formula_units_Z            2
_cell_measurement_temperature    100(2)
_cell_measurement_reflns_used    7006
_cell_measurement_theta_min      2.20
_cell_measurement_theta_max      27.89


_exptl_special_details           
;
The crystal was immersed in a film of perfluoropolyether oil, mounted on a 
polyimide loop and transferred to stream of cold nitrogen (Oxford Cryostream 800).
;
_exptl_crystal_description       block
_exptl_crystal_colour            colourless
_exptl_crystal_density_meas      ?
_exptl_crystal_density_method    ?
_exptl_crystal_density_diffrn    1.303
_exptl_crystal_F_000             756
_exptl_transmission_factor_min   ?
_exptl_transmission_factor_max   ?
_exptl_crystal_size_max          0.248
_exptl_crystal_size_mid          0.234
_exptl_crystal_size_min          0.121
_exptl_absorpt_coefficient_mu    0.298
_shelx_estimated_absorpt_T_min   0.930
_shelx_estimated_absorpt_T_max   0.965
_exptl_absorpt_correction_type   multi-scan
_exptl_absorpt_correction_T_min  0.5986
_exptl_absorpt_correction_T_max  0.7456
_exptl_absorpt_process_details   'SadAbs 2016/2 (Bruker AXS)'
loop_
_exptl_crystal_face_index_h
_exptl_crystal_face_index_k
_exptl_crystal_face_index_l
_exptl_crystal_face_perp_dist
2.00 1.00 3.00 0.1020
-2.00 -1.00 3.00 0.0540
2.00 1.00 -2.00 0.0820
0.00 0.00 -1.00 0.0460
0.00 0.00 1.00 0.0730
2.00 1.00 0.00 0.1150
1.00 1.00 -3.00 0.0610
-1.00 -1.00 3.00 0.0590
-3.00 -1.00 -3.00 0.0990
3.00 3.00 -2.00 0.1090
-3.00 -3.00 2.00 0.0620
1.00 2.00 -3.00 0.0730
-1.00 -3.00 3.00 0.0550
-1.00 2.00 -3.00 0.0750
-1.00 -3.00 1.00 0.0580
1.00 3.00 -1.00 0.1080
1.00 3.00 0.00 0.1240
-1.00 -3.00 0.00 0.0660
1.00 -3.00 1.00 0.0430
-2.00 1.00 -1.00 0.1010
-1.00 3.00 0.00 0.1000
1.00 -3.00 0.00 0.0410

_exptl_absorpt_special_details   ?
_diffrn_ambient_environment      N~2~
_diffrn_ambient_temperature      100(2)
_diffrn_radiation_wavelength     0.71073
_diffrn_radiation_type           MoK\a
_diffrn_radiation_monochromator  'multi-layer mirror'
_diffrn_source                   'micro-focus sealed X-ray tube'
_diffrn_source_type              'Incoatec ImS 2.0'
_diffrn_measurement_device       'four-circle diffractometer'
_diffrn_measurement_device_type  'Bruker D8-Quest'
_diffrn_measurement_method       '\f and \w scans'
_diffrn_detector                 CPA
_diffrn_detector_type            'Photon II'
_diffrn_detector_area_resol_mean 7.5
_diffrn_reflns_number            25797
_diffrn_reflns_av_unetI/netI     0.0984
_diffrn_reflns_av_R_equivalents  0.0943
_diffrn_reflns_limit_h_min       -14
_diffrn_reflns_limit_h_max       15
_diffrn_reflns_limit_k_min       -15
_diffrn_reflns_limit_k_max       15
_diffrn_reflns_limit_l_min       -15
_diffrn_reflns_limit_l_max       16
_diffrn_reflns_theta_min         1.745
_diffrn_reflns_theta_max         26.732
_diffrn_reflns_theta_full        26.000
_diffrn_measured_fraction_theta_max 0.986
_diffrn_measured_fraction_theta_full 0.992
_diffrn_reflns_Laue_measured_fraction_max 0.986
_diffrn_reflns_Laue_measured_fraction_full 0.992
_diffrn_reflns_point_group_measured_fraction_max 0.986
_diffrn_reflns_point_group_measured_fraction_full 0.992
_reflns_number_total             7665
_reflns_number_gt                5019
_reflns_threshold_expression     'I > 2\s(I)'
_reflns_Friedel_coverage         0.000
_reflns_Friedel_fraction_max     .
_reflns_Friedel_fraction_full    .

_reflns_special_details          
;
 Reflections were merged by SHELXL according to the crystal
 class for the calculation of statistics and refinement.
 
 _reflns_Friedel_fraction is defined as the number of unique
 Friedel pairs measured divided by the number that would be
 possible theoretically, ignoring centric projections and
 systematic absences.
;

_computing_data_collection       'BIS 6.2.14 / APEX3 ver. 2019.1 (Bruker AXS)'
_computing_cell_refinement       'Saint+ ver. V8.40A (Bruker AXS)'
_computing_data_reduction        'Saint+ ver. V8.40A (Bruker AXS)'
_computing_structure_solution    'SHELXT (Sheldrick, 2014)'
_computing_structure_refinement  'SHELXL-2018/3 (Sheldrick, 2018)'
_computing_molecular_graphics    'ShelXLe (Huebschle et all, 2011)'
_computing_publication_material  'SHELXL-2018/3 (Sheldrick, 2018)'
_refine_special_details          
;
The asymmetric unit contains one molecule of THF, which was modelled as 
twofold disordered and refined to a 58:42 ratio. The displacement parameters 
of all atoms in the residues RESI 6 and 16 THF were restrained to the same 
value with similarity restraint SIMU 0.01.

;
_refine_ls_structure_factor_coef Fsqd
_refine_ls_matrix_type           full
_refine_ls_weighting_scheme      calc
_refine_ls_weighting_details     
'w=1/[\s^2^(Fo^2^)+(0.0196P)^2^+6.0996P] where P=(Fo^2^+2Fc^2^)/3'
_atom_sites_solution_primary     ?
_atom_sites_solution_secondary   ?
_atom_sites_solution_hydrogens   geom
_refine_ls_hydrogen_treatment    constr
_refine_ls_extinction_method     none
_refine_ls_extinction_coef       .
_refine_ls_number_reflns         7665
_refine_ls_number_parameters     494
_refine_ls_number_restraints     150
_refine_ls_R_factor_all          0.1331
_refine_ls_R_factor_gt           0.0852
_refine_ls_wR_factor_ref         0.1604
_refine_ls_wR_factor_gt          0.1426
_refine_ls_goodness_of_fit_ref   1.098
_refine_ls_restrained_S_all      1.089
_refine_ls_shift/su_max          0.000
_refine_ls_shift/su_mean         0.000

loop_
_atom_site_label
_atom_site_type_symbol
_atom_site_fract_x
_atom_site_fract_y
_atom_site_fract_z
_atom_site_U_iso_or_equiv
_atom_site_adp_type
_atom_site_occupancy
_atom_site_site_symmetry_order
_atom_site_calc_flag
_atom_site_refinement_flags_posn
_atom_site_refinement_flags_adp
_atom_site_refinement_flags_occupancy
_atom_site_disorder_assembly
_atom_site_disorder_group
B1_1 B 0.2344(4) 0.1851(4) 0.3025(4) 0.0207(11) Uani 1 1 d . . . . .
Cl1_1 Cl 0.24825(10) 0.10686(9) 0.17456(8) 0.0229(2) Uani 1 1 d . . . . .
B2_1 B 0.1038(4) 0.2881(4) 0.2934(4) 0.0193(10) Uani 1 1 d . . . . .
Cl2_1 Cl 0.00518(9) 0.25411(9) 0.41280(8) 0.0200(2) Uani 1 1 d . . . . .
P1_2 P 0.23946(11) 0.05202(10) 0.40812(10) 0.0238(3) Uani 1 1 d . . . . .
C2_2 C 0.3703(4) -0.0493(4) 0.3891(4) 0.0388(13) Uani 1 1 d . . . . .
H2A_2 H 0.373946 -0.115171 0.440446 0.058 Uiso 1 1 calc R U . . .
H2B_2 H 0.436240 -0.017472 0.399758 0.058 Uiso 1 1 calc R U . . .
H2C_2 H 0.371700 -0.070155 0.316894 0.058 Uiso 1 1 calc R U . . .
C3_2 C 0.1273(4) -0.0211(4) 0.3981(4) 0.0294(11) Uani 1 1 d . . . . .
H3A_2 H 0.142744 -0.088926 0.448229 0.044 Uiso 1 1 calc R U . . .
H3B_2 H 0.124550 -0.040571 0.325710 0.044 Uiso 1 1 calc R U . . .
H3C_2 H 0.053521 0.026361 0.415053 0.044 Uiso 1 1 calc R U . . .
C1_2 C 0.2435(5) 0.0697(4) 0.5483(4) 0.0332(12) Uani 1 1 d . . . . .
H1A_2 H 0.255191 -0.002911 0.590772 0.050 Uiso 1 1 calc R U . . .
H1B_2 H 0.170833 0.117025 0.568097 0.050 Uiso 1 1 calc R U . . .
H1C_2 H 0.306600 0.104449 0.561496 0.050 Uiso 1 1 calc R U . . .
P1_3 P -0.00495(10) 0.28292(10) 0.17695(9) 0.0232(3) Uani 1 1 d . . . . .
C2_3 C -0.1336(4) 0.3899(4) 0.1893(4) 0.0292(11) Uani 1 1 d . . . . .
H2A_3 H -0.192679 0.380976 0.140949 0.044 Uiso 1 1 calc R U . . .
H2B_3 H -0.116385 0.462935 0.171223 0.044 Uiso 1 1 calc R U . . .
H2C_3 H -0.161262 0.383528 0.262522 0.044 Uiso 1 1 calc R U . . .
C3_3 C 0.0382(4) 0.3116(4) 0.0409(4) 0.0343(12) Uani 1 1 d . . . . .
H3A_3 H -0.024180 0.309835 -0.007160 0.051 Uiso 1 1 calc R U . . .
H3B_3 H 0.106473 0.255451 0.025652 0.051 Uiso 1 1 calc R U . . .
H3C_3 H 0.055691 0.385182 0.030452 0.051 Uiso 1 1 calc R U . . .
C1_3 C -0.0537(4) 0.1552(4) 0.1792(4) 0.0304(11) Uani 1 1 d . . . . .
H1A_3 H -0.119228 0.167093 0.130857 0.046 Uiso 1 1 calc R U . . .
H1B_3 H -0.076803 0.132615 0.251441 0.046 Uiso 1 1 calc R U . . .
H1C_3 H 0.008611 0.096889 0.156546 0.046 Uiso 1 1 calc R U . . .
C1_4 C 0.3559(4) 0.2170(3) 0.3262(3) 0.0196(9) Uani 1 1 d . . . . .
C3_4 C 0.2771(4) 0.3199(3) 0.4801(3) 0.0210(9) Uani 1 1 d . . . . .
H3_4 H 0.202465 0.311437 0.465072 0.025 Uiso 1 1 calc R U . . .
C2_4 C 0.3698(4) 0.2759(3) 0.4137(3) 0.0187(9) Uani 1 1 d . . . . .
C4_4 C 0.2923(4) 0.3740(4) 0.5647(3) 0.0210(9) Uani 1 1 d . . . . .
H4_4 H 0.227973 0.402819 0.606184 0.025 Uiso 1 1 calc R U . . .
C5_4 C 0.4022(4) 0.3880(3) 0.5920(3) 0.0211(9) Uani 1 1 d . . . . .
C6_4 C 0.4195(4) 0.4435(4) 0.6783(3) 0.0249(10) Uani 1 1 d . . . . .
H6_4 H 0.356686 0.471566 0.721830 0.030 Uiso 1 1 calc R U . . .
C7_4 C 0.5278(4) 0.4575(4) 0.7005(4) 0.0267(10) Uani 1 1 d . . . . .
H7_4 H 0.538687 0.494338 0.759690 0.032 Uiso 1 1 calc R U . . .
C8_4 C 0.6197(4) 0.4184(4) 0.6374(4) 0.0282(11) Uani 1 1 d . . . . .
H8_4 H 0.692987 0.430028 0.652754 0.034 Uiso 1 1 calc R U . . .
C16_4 C 0.4973(4) 0.3468(3) 0.5266(3) 0.0186(9) Uani 1 1 d . . . . .
C15_4 C 0.4811(4) 0.2911(3) 0.4380(3) 0.0195(9) Uani 1 1 d . . . . .
C14_4 C 0.4536(4) 0.1778(4) 0.2675(4) 0.0236(10) Uani 1 1 d . . . . .
H14_4 H 0.446129 0.138699 0.209001 0.028 Uiso 1 1 calc R U . . .
C13_4 C 0.5611(4) 0.1933(4) 0.2906(4) 0.0243(10) Uani 1 1 d . . . . .
H13_4 H 0.624657 0.165144 0.247784 0.029 Uiso 1 1 calc R U . . .
C12_4 C 0.5771(4) 0.2494(3) 0.3755(3) 0.0209(10) Uani 1 1 d . . . . .
C11_4 C 0.6880(4) 0.2663(4) 0.4033(4) 0.0232(10) Uani 1 1 d . . . . .
H11_4 H 0.752522 0.238716 0.361419 0.028 Uiso 1 1 calc R U . . .
C10_4 C 0.7026(4) 0.3194(4) 0.4855(4) 0.0250(10) Uani 1 1 d . . . . .
H10_4 H 0.776657 0.329164 0.500845 0.030 Uiso 1 1 calc R U . . .
C9_4 C 0.6068(4) 0.3622(4) 0.5518(4) 0.0238(10) Uani 1 1 d . . . . .
C21_5 C 0.1033(4) 0.4200(3) 0.2826(3) 0.0193(9) Uani 1 1 d . . . . .
C24_5 C 0.3117(4) 0.4512(4) 0.0602(3) 0.0238(10) Uani 1 1 d . . . . .
H24_5 H 0.359953 0.405828 0.014537 0.029 Uiso 1 1 calc R U . . .
C25_5 C 0.3082(4) 0.5673(4) 0.0510(3) 0.0239(10) Uani 1 1 d . . . . .
C26_5 C 0.3786(4) 0.6168(4) -0.0194(4) 0.0310(12) Uani 1 1 d . . . . .
H26_5 H 0.429267 0.573194 -0.064704 0.037 Uiso 1 1 calc R U . . .
C27_5 C 0.3744(4) 0.7295(5) -0.0230(4) 0.0362(13) Uani 1 1 d . . . . .
H27_5 H 0.425103 0.761361 -0.068578 0.043 Uiso 1 1 calc R U . . .
C28_5 C 0.2979(5) 0.7962(4) 0.0385(4) 0.0357(13) Uani 1 1 d . . . . .
H28_5 H 0.294924 0.873396 0.033293 0.043 Uiso 1 1 calc R U . . .
C29_5 C 0.2256(4) 0.7508(4) 0.1074(4) 0.0295(11) Uani 1 1 d . . . . .
C30_5 C 0.1433(5) 0.8177(4) 0.1708(4) 0.0352(12) Uani 1 1 d . . . . .
H30_5 H 0.135315 0.895788 0.162598 0.042 Uiso 1 1 calc R U . . .
C31_5 C 0.0782(4) 0.7729(4) 0.2408(4) 0.0309(11) Uani 1 1 d . . . . .
H31_5 H 0.026053 0.819588 0.282526 0.037 Uiso 1 1 calc R U . . .
C32_5 C 0.0847(4) 0.6540(4) 0.2551(4) 0.0238(10) Uani 1 1 d . . . . .
C33_5 C 0.0227(4) 0.6058(4) 0.3328(4) 0.0248(10) Uani 1 1 d . . . . .
H33_5 H -0.026906 0.651023 0.377634 0.030 Uiso 1 1 calc R U . . .
C34_5 C 0.0328(4) 0.4914(4) 0.3457(3) 0.0220(10) Uani 1 1 d . . . . .
H34_5 H -0.010434 0.460652 0.399883 0.026 Uiso 1 1 calc R U . . .
C35_5 C 0.1610(4) 0.5857(4) 0.1913(3) 0.0208(9) Uani 1 1 d . . . . .
C36_5 C 0.2308(4) 0.6346(4) 0.1161(3) 0.0196(9) Uani 1 1 d . . . . .
C23_5 C 0.2467(4) 0.4044(4) 0.1340(3) 0.0211(9) Uani 1 1 d . . . . .
H23_5 H 0.253090 0.326590 0.139488 0.025 Uiso 1 1 calc R U . . .
C22_5 C 0.1699(4) 0.4679(3) 0.2028(3) 0.0192(9) Uani 1 1 d . . . . .
O1_6 O 0.3545(17) 0.0194(18) 0.8742(11) 0.053(2) Uani 0.581(11) 1 d . U P A 1
C1_6 C 0.247(2) 0.0712(13) 0.861(2) 0.049(3) Uani 0.581(11) 1 d . U P A 1
H1A_6 H 0.205246 0.068468 0.928831 0.058 Uiso 0.581(11) 1 calc R U P A 1
H1B_6 H 0.209327 0.037103 0.809028 0.058 Uiso 0.581(11) 1 calc R U P A 1
C2_6 C 0.2488(15) 0.1903(12) 0.8190(14) 0.048(3) Uani 0.581(11) 1 d . U P A 1
H2A_6 H 0.177480 0.242659 0.836985 0.058 Uiso 0.581(11) 1 calc R U P A 1
H2AB_6 H 0.259991 0.198921 0.741210 0.058 Uiso 0.581(11) 1 calc R U P A 1
C3_6 C 0.3527(11) 0.2065(8) 0.8787(10) 0.050(2) Uani 0.581(11) 1 d . U P A 1
H3A_6 H 0.384405 0.267776 0.842970 0.060 Uiso 0.581(11) 1 calc R U P A 1
H3AB_6 H 0.334610 0.219023 0.953446 0.060 Uiso 0.581(11) 1 calc R U P A 1
C4_6 C 0.4321(17) 0.0931(16) 0.8699(12) 0.058(3) Uani 0.581(11) 1 d . U P A 1
H4A_6 H 0.474537 0.092819 0.802090 0.069 Uiso 0.581(11) 1 calc R U P A 1
H4AB_6 H 0.487722 0.071801 0.929550 0.069 Uiso 0.581(11) 1 calc R U P A 1
O1_16 O 0.368(2) 0.016(2) 0.9021(14) 0.046(3) Uani 0.419(11) 1 d . U P A 2
C1_16 C 0.249(3) 0.0947(18) 0.859(3) 0.048(3) Uani 0.419(11) 1 d . U P A 2
H1A_16 H 0.223386 0.068575 0.794408 0.057 Uiso 0.419(11) 1 calc R U P A 2
H1AB_16 H 0.188806 0.095881 0.913238 0.057 Uiso 0.419(11) 1 calc R U P A 2
C2_16 C 0.273(2) 0.2095(18) 0.832(2) 0.051(3) Uani 0.419(11) 1 d . U P A 2
H2A_16 H 0.232064 0.248235 0.766300 0.061 Uiso 0.419(11) 1 calc R U P A 2
H2AB_16 H 0.249605 0.255459 0.890894 0.061 Uiso 0.419(11) 1 calc R U P A 2
C3_16 C 0.4012(14) 0.1835(12) 0.8171(13) 0.053(3) Uani 0.419(11) 1 d . U P A 2
H3A_16 H 0.433360 0.248394 0.825989 0.063 Uiso 0.419(11) 1 calc R U P A 2
H3AB_16 H 0.422604 0.158957 0.746547 0.063 Uiso 0.419(11) 1 calc R U P A 2
C4_16 C 0.441(2) 0.090(2) 0.9059(15) 0.049(3) Uani 0.419(11) 1 d . U P A 2
H4A_16 H 0.521289 0.051666 0.895109 0.059 Uiso 0.419(11) 1 calc R U P A 2
H4AB_16 H 0.434571 0.119191 0.975540 0.059 Uiso 0.419(11) 1 calc R U P A 2

loop_
_atom_site_aniso_label
_atom_site_aniso_U_11
_atom_site_aniso_U_22
_atom_site_aniso_U_33
_atom_site_aniso_U_23
_atom_site_aniso_U_13
_atom_site_aniso_U_12
B1_1 0.023(3) 0.026(3) 0.016(3) -0.002(2) 0.000(2) -0.009(2)
Cl1_1 0.0245(6) 0.0271(6) 0.0189(6) -0.0076(4) 0.0025(4) -0.0071(5)
B2_1 0.021(3) 0.027(3) 0.012(2) -0.0023(19) 0.004(2) -0.010(2)
Cl2_1 0.0176(5) 0.0269(5) 0.0174(5) -0.0018(4) 0.0058(4) -0.0093(4)
P1_2 0.0245(7) 0.0229(6) 0.0241(7) 0.0028(5) 0.0007(5) -0.0083(5)
C2_2 0.035(3) 0.031(3) 0.044(3) 0.011(2) 0.007(3) -0.004(2)
C3_2 0.034(3) 0.027(2) 0.030(3) 0.001(2) 0.003(2) -0.014(2)
C1_2 0.044(3) 0.030(3) 0.025(3) 0.004(2) -0.003(2) -0.011(2)
P1_3 0.0186(6) 0.0315(6) 0.0214(6) -0.0008(5) -0.0033(5) -0.0106(5)
C2_3 0.023(3) 0.036(3) 0.028(3) 0.000(2) -0.009(2) -0.007(2)
C3_3 0.027(3) 0.053(3) 0.023(3) 0.003(2) -0.002(2) -0.014(2)
C1_3 0.025(3) 0.037(3) 0.033(3) -0.011(2) 0.001(2) -0.012(2)
C1_4 0.020(2) 0.020(2) 0.017(2) 0.0013(17) 0.0044(18) -0.0040(18)
C3_4 0.015(2) 0.026(2) 0.021(2) 0.0025(18) 0.0012(18) -0.0057(18)
C2_4 0.018(2) 0.018(2) 0.019(2) 0.0050(17) -0.0034(18) -0.0066(17)
C4_4 0.018(2) 0.027(2) 0.015(2) 0.0007(18) 0.0019(18) -0.0008(18)
C5_4 0.026(2) 0.021(2) 0.016(2) 0.0025(17) -0.0014(19) -0.0061(19)
C6_4 0.032(3) 0.024(2) 0.017(2) -0.0007(18) 0.002(2) -0.004(2)
C7_4 0.028(3) 0.031(3) 0.021(2) -0.003(2) -0.001(2) -0.007(2)
C8_4 0.024(3) 0.027(2) 0.034(3) 0.003(2) -0.012(2) -0.009(2)
C16_4 0.017(2) 0.019(2) 0.020(2) 0.0029(17) -0.0025(18) -0.0057(17)
C15_4 0.019(2) 0.019(2) 0.020(2) 0.0035(17) -0.0007(18) -0.0042(17)
C14_4 0.026(3) 0.025(2) 0.020(2) -0.0025(18) 0.0017(19) -0.007(2)
C13_4 0.019(2) 0.029(2) 0.023(2) 0.0001(19) 0.0048(19) -0.0034(19)
C12_4 0.019(2) 0.022(2) 0.019(2) 0.0052(18) 0.0042(18) -0.0037(18)
C11_4 0.013(2) 0.025(2) 0.027(3) 0.0092(19) 0.0038(19) -0.0017(18)
C10_4 0.017(2) 0.023(2) 0.032(3) 0.005(2) 0.000(2) -0.0021(18)
C9_4 0.022(2) 0.023(2) 0.025(2) 0.0057(19) -0.006(2) -0.0057(19)
C21_5 0.016(2) 0.026(2) 0.015(2) -0.0018(18) -0.0031(17) -0.0031(18)
C24_5 0.016(2) 0.035(3) 0.021(2) -0.005(2) 0.0000(19) -0.0049(19)
C25_5 0.021(2) 0.036(3) 0.016(2) 0.0043(19) -0.0066(19) -0.011(2)
C26_5 0.020(2) 0.055(3) 0.020(3) 0.004(2) 0.001(2) -0.017(2)
C27_5 0.031(3) 0.053(3) 0.028(3) 0.009(2) -0.001(2) -0.022(3)
C28_5 0.044(3) 0.033(3) 0.033(3) 0.008(2) -0.007(2) -0.019(2)
C29_5 0.030(3) 0.033(3) 0.029(3) 0.006(2) -0.009(2) -0.016(2)
C30_5 0.040(3) 0.024(2) 0.043(3) -0.005(2) -0.003(3) -0.009(2)
C31_5 0.031(3) 0.024(2) 0.039(3) -0.012(2) 0.003(2) -0.008(2)
C32_5 0.020(2) 0.025(2) 0.027(3) -0.0058(19) -0.0037(19) -0.0054(19)
C33_5 0.021(2) 0.028(2) 0.027(3) -0.007(2) 0.002(2) -0.0056(19)
C34_5 0.017(2) 0.028(2) 0.022(2) 0.0010(19) 0.0008(18) -0.0088(19)
C35_5 0.016(2) 0.028(2) 0.020(2) 0.0001(18) -0.0079(18) -0.0073(18)
C36_5 0.018(2) 0.027(2) 0.016(2) 0.0033(17) -0.0049(18) -0.0110(18)
C23_5 0.016(2) 0.030(2) 0.018(2) 0.0000(18) -0.0039(18) -0.0058(19)
C22_5 0.016(2) 0.025(2) 0.018(2) 0.0031(18) -0.0086(18) -0.0083(18)
O1_6 0.065(4) 0.034(3) 0.059(5) 0.001(5) 0.011(5) -0.009(4)
C1_6 0.061(4) 0.035(5) 0.050(4) 0.004(5) 0.005(4) -0.016(5)
C2_6 0.062(5) 0.035(5) 0.048(4) -0.002(4) 0.005(4) -0.016(4)
C3_6 0.064(5) 0.037(4) 0.049(5) 0.002(4) 0.012(4) -0.018(4)
C4_6 0.060(4) 0.049(4) 0.059(6) 0.004(5) 0.015(5) -0.010(4)
O1_16 0.057(5) 0.032(4) 0.049(6) 0.000(5) 0.006(5) -0.015(4)
C1_16 0.060(5) 0.035(5) 0.049(5) 0.000(6) 0.005(4) -0.014(5)
C2_16 0.063(5) 0.037(5) 0.051(5) 0.008(5) 0.010(5) -0.015(5)
C3_16 0.063(5) 0.042(4) 0.051(5) 0.005(4) 0.015(5) -0.015(4)
C4_16 0.058(5) 0.041(4) 0.050(6) 0.005(5) 0.009(5) -0.018(4)

_geom_special_details            
;
 All esds (except the esd in the dihedral angle between two l.s. planes)
 are estimated using the full covariance matrix.  The cell esds are taken
 into account individually in the estimation of esds in distances, angles
 and torsion angles; correlations between esds in cell parameters are only
 used when they are defined by crystal symmetry.  An approximate (isotropic)
 treatment of cell esds is used for estimating esds involving l.s. planes.
;

loop_
_geom_bond_atom_site_label_1
_geom_bond_atom_site_label_2
_geom_bond_distance
_geom_bond_site_symmetry_2
_geom_bond_publ_flag
B1_1 C1_4 1.637(7) . ?
B1_1 B2_1 1.779(7) . ?
B1_1 Cl1_1 1.974(5) . ?
B1_1 P1_2 1.997(5) . ?
B2_1 C21_5 1.634(6) . ?
B2_1 Cl2_1 1.969(5) . ?
B2_1 P1_3 2.005(5) . ?
P1_2 C3_2 1.803(5) . ?
P1_2 C2_2 1.806(5) . ?
P1_2 C1_2 1.820(5) . ?
C2_2 H2A_2 0.9800 . ?
C2_2 H2B_2 0.9800 . ?
C2_2 H2C_2 0.9800 . ?
C3_2 H3A_2 0.9800 . ?
C3_2 H3B_2 0.9800 . ?
C3_2 H3C_2 0.9800 . ?
C1_2 H1A_2 0.9800 . ?
C1_2 H1B_2 0.9800 . ?
C1_2 H1C_2 0.9800 . ?
P1_3 C2_3 1.810(5) . ?
P1_3 C3_3 1.811(5) . ?
P1_3 C1_3 1.814(5) . ?
C2_3 H2A_3 0.9800 . ?
C2_3 H2B_3 0.9800 . ?
C2_3 H2C_3 0.9800 . ?
C3_3 H3A_3 0.9800 . ?
C3_3 H3B_3 0.9800 . ?
C3_3 H3C_3 0.9800 . ?
C1_3 H1A_3 0.9800 . ?
C1_3 H1B_3 0.9800 . ?
C1_3 H1C_3 0.9800 . ?
C1_4 C14_4 1.398(6) . ?
C1_4 C2_4 1.432(6) . ?
C3_4 C4_4 1.368(6) . ?
C3_4 C2_4 1.426(6) . ?
C3_4 H3_4 0.9500 . ?
C2_4 C15_4 1.435(6) . ?
C4_4 C5_4 1.422(6) . ?
C4_4 H4_4 0.9500 . ?
C5_4 C6_4 1.405(6) . ?
C5_4 C16_4 1.429(6) . ?
C6_4 C7_4 1.387(7) . ?
C6_4 H6_4 0.9500 . ?
C7_4 C8_4 1.379(7) . ?
C7_4 H7_4 0.9500 . ?
C8_4 C9_4 1.389(7) . ?
C8_4 H8_4 0.9500 . ?
C16_4 C9_4 1.417(6) . ?
C16_4 C15_4 1.426(6) . ?
C15_4 C12_4 1.417(6) . ?
C14_4 C13_4 1.388(6) . ?
C14_4 H14_4 0.9500 . ?
C13_4 C12_4 1.389(6) . ?
C13_4 H13_4 0.9500 . ?
C12_4 C11_4 1.450(6) . ?
C11_4 C10_4 1.333(7) . ?
C11_4 H11_4 0.9500 . ?
C10_4 C9_4 1.448(6) . ?
C10_4 H10_4 0.9500 . ?
C21_5 C34_5 1.393(6) . ?
C21_5 C22_5 1.435(6) . ?
C24_5 C23_5 1.368(6) . ?
C24_5 C25_5 1.429(6) . ?
C24_5 H24_5 0.9500 . ?
C25_5 C26_5 1.404(6) . ?
C25_5 C36_5 1.422(6) . ?
C26_5 C27_5 1.389(7) . ?
C26_5 H26_5 0.9500 . ?
C27_5 C28_5 1.384(8) . ?
C27_5 H27_5 0.9500 . ?
C28_5 C29_5 1.383(7) . ?
C28_5 H28_5 0.9500 . ?
C29_5 C36_5 1.427(6) . ?
C29_5 C30_5 1.436(7) . ?
C30_5 C31_5 1.328(7) . ?
C30_5 H30_5 0.9500 . ?
C31_5 C32_5 1.456(6) . ?
C31_5 H31_5 0.9500 . ?
C32_5 C33_5 1.385(6) . ?
C32_5 C35_5 1.411(6) . ?
C33_5 C34_5 1.395(6) . ?
C33_5 H33_5 0.9500 . ?
C34_5 H34_5 0.9500 . ?
C35_5 C36_5 1.431(6) . ?
C35_5 C22_5 1.438(6) . ?
C23_5 C22_5 1.426(6) . ?
C23_5 H23_5 0.9500 . ?
O1_6 C1_6 1.31(3) . ?
O1_6 C4_6 1.45(2) . ?
C1_6 C2_6 1.521(18) . ?
C1_6 H1A_6 0.9900 . ?
C1_6 H1B_6 0.9900 . ?
C2_6 C3_6 1.535(19) . ?
C2_6 H2A_6 0.9900 . ?
C2_6 H2AB_6 0.9900 . ?
C3_6 C4_6 1.53(2) . ?
C3_6 H3A_6 0.9900 . ?
C3_6 H3AB_6 0.9900 . ?
C4_6 H4A_6 0.9900 . ?
C4_6 H4AB_6 0.9900 . ?
O1_16 C4_16 1.42(3) . ?
O1_16 C1_16 1.60(5) . ?
C1_16 C2_16 1.52(3) . ?
C1_16 H1A_16 0.9900 . ?
C1_16 H1AB_16 0.9900 . ?
C2_16 C3_16 1.51(3) . ?
C2_16 H2A_16 0.9900 . ?
C2_16 H2AB_16 0.9900 . ?
C3_16 C4_16 1.52(3) . ?
C3_16 H3A_16 0.9900 . ?
C3_16 H3AB_16 0.9900 . ?
C4_16 H4A_16 0.9900 . ?
C4_16 H4AB_16 0.9900 . ?

loop_
_geom_angle_atom_site_label_1
_geom_angle_atom_site_label_2
_geom_angle_atom_site_label_3
_geom_angle
_geom_angle_site_symmetry_1
_geom_angle_site_symmetry_3
_geom_angle_publ_flag
C1_4 B1_1 B2_1 120.8(4) . . ?
C1_4 B1_1 Cl1_1 109.9(3) . . ?
B2_1 B1_1 Cl1_1 108.3(3) . . ?
C1_4 B1_1 P1_2 101.9(3) . . ?
B2_1 B1_1 P1_2 116.6(3) . . ?
Cl1_1 B1_1 P1_2 96.7(2) . . ?
C21_5 B2_1 B1_1 121.2(4) . . ?
C21_5 B2_1 Cl2_1 108.9(3) . . ?
B1_1 B2_1 Cl2_1 108.7(3) . . ?
C21_5 B2_1 P1_3 101.7(3) . . ?
B1_1 B2_1 P1_3 116.7(3) . . ?
Cl2_1 B2_1 P1_3 96.8(2) . . ?
C3_2 P1_2 C2_2 104.6(2) . . ?
C3_2 P1_2 C1_2 104.3(2) . . ?
C2_2 P1_2 C1_2 103.7(3) . . ?
C3_2 P1_2 B1_1 116.5(2) . . ?
C2_2 P1_2 B1_1 108.6(2) . . ?
C1_2 P1_2 B1_1 117.8(2) . . ?
P1_2 C2_2 H2A_2 109.5 . . ?
P1_2 C2_2 H2B_2 109.5 . . ?
H2A_2 C2_2 H2B_2 109.5 . . ?
P1_2 C2_2 H2C_2 109.5 . . ?
H2A_2 C2_2 H2C_2 109.5 . . ?
H2B_2 C2_2 H2C_2 109.5 . . ?
P1_2 C3_2 H3A_2 109.5 . . ?
P1_2 C3_2 H3B_2 109.5 . . ?
H3A_2 C3_2 H3B_2 109.5 . . ?
P1_2 C3_2 H3C_2 109.5 . . ?
H3A_2 C3_2 H3C_2 109.5 . . ?
H3B_2 C3_2 H3C_2 109.5 . . ?
P1_2 C1_2 H1A_2 109.5 . . ?
P1_2 C1_2 H1B_2 109.5 . . ?
H1A_2 C1_2 H1B_2 109.5 . . ?
P1_2 C1_2 H1C_2 109.5 . . ?
H1A_2 C1_2 H1C_2 109.5 . . ?
H1B_2 C1_2 H1C_2 109.5 . . ?
C2_3 P1_3 C3_3 103.5(2) . . ?
C2_3 P1_3 C1_3 105.2(2) . . ?
C3_3 P1_3 C1_3 104.4(2) . . ?
C2_3 P1_3 B2_1 108.1(2) . . ?
C3_3 P1_3 B2_1 118.2(2) . . ?
C1_3 P1_3 B2_1 116.0(2) . . ?
P1_3 C2_3 H2A_3 109.5 . . ?
P1_3 C2_3 H2B_3 109.5 . . ?
H2A_3 C2_3 H2B_3 109.5 . . ?
P1_3 C2_3 H2C_3 109.5 . . ?
H2A_3 C2_3 H2C_3 109.5 . . ?
H2B_3 C2_3 H2C_3 109.5 . . ?
P1_3 C3_3 H3A_3 109.5 . . ?
P1_3 C3_3 H3B_3 109.5 . . ?
H3A_3 C3_3 H3B_3 109.5 . . ?
P1_3 C3_3 H3C_3 109.5 . . ?
H3A_3 C3_3 H3C_3 109.5 . . ?
H3B_3 C3_3 H3C_3 109.5 . . ?
P1_3 C1_3 H1A_3 109.5 . . ?
P1_3 C1_3 H1B_3 109.5 . . ?
H1A_3 C1_3 H1B_3 109.5 . . ?
P1_3 C1_3 H1C_3 109.5 . . ?
H1A_3 C1_3 H1C_3 109.5 . . ?
H1B_3 C1_3 H1C_3 109.5 . . ?
C14_4 C1_4 C2_4 117.2(4) . . ?
C14_4 C1_4 B1_1 120.6(4) . . ?
C2_4 C1_4 B1_1 121.9(4) . . ?
C4_4 C3_4 C2_4 122.1(4) . . ?
C4_4 C3_4 H3_4 119.0 . . ?
C2_4 C3_4 H3_4 119.0 . . ?
C3_4 C2_4 C1_4 122.8(4) . . ?
C3_4 C2_4 C15_4 117.5(4) . . ?
C1_4 C2_4 C15_4 119.7(4) . . ?
C3_4 C4_4 C5_4 121.6(4) . . ?
C3_4 C4_4 H4_4 119.2 . . ?
C5_4 C4_4 H4_4 119.2 . . ?
C6_4 C5_4 C4_4 122.5(4) . . ?
C6_4 C5_4 C16_4 119.2(4) . . ?
C4_4 C5_4 C16_4 118.3(4) . . ?
C7_4 C6_4 C5_4 120.5(4) . . ?
C7_4 C6_4 H6_4 119.7 . . ?
C5_4 C6_4 H6_4 119.7 . . ?
C8_4 C7_4 C6_4 120.5(4) . . ?
C8_4 C7_4 H7_4 119.8 . . ?
C6_4 C7_4 H7_4 119.8 . . ?
C7_4 C8_4 C9_4 121.0(4) . . ?
C7_4 C8_4 H8_4 119.5 . . ?
C9_4 C8_4 H8_4 119.5 . . ?
C9_4 C16_4 C15_4 121.2(4) . . ?
C9_4 C16_4 C5_4 118.8(4) . . ?
C15_4 C16_4 C5_4 120.0(4) . . ?
C12_4 C15_4 C16_4 119.0(4) . . ?
C12_4 C15_4 C2_4 120.5(4) . . ?
C16_4 C15_4 C2_4 120.5(4) . . ?
C13_4 C14_4 C1_4 123.1(4) . . ?
C13_4 C14_4 H14_4 118.5 . . ?
C1_4 C14_4 H14_4 118.5 . . ?
C14_4 C13_4 C12_4 120.9(4) . . ?
C14_4 C13_4 H13_4 119.6 . . ?
C12_4 C13_4 H13_4 119.6 . . ?
C13_4 C12_4 C15_4 118.7(4) . . ?
C13_4 C12_4 C11_4 122.7(4) . . ?
C15_4 C12_4 C11_4 118.6(4) . . ?
C10_4 C11_4 C12_4 122.3(4) . . ?
C10_4 C11_4 H11_4 118.9 . . ?
C12_4 C11_4 H11_4 118.9 . . ?
C11_4 C10_4 C9_4 120.7(4) . . ?
C11_4 C10_4 H10_4 119.7 . . ?
C9_4 C10_4 H10_4 119.7 . . ?
C8_4 C9_4 C16_4 120.0(4) . . ?
C8_4 C9_4 C10_4 121.7(4) . . ?
C16_4 C9_4 C10_4 118.3(4) . . ?
C34_5 C21_5 C22_5 117.6(4) . . ?
C34_5 C21_5 B2_1 121.2(4) . . ?
C22_5 C21_5 B2_1 121.1(4) . . ?
C23_5 C24_5 C25_5 120.9(4) . . ?
C23_5 C24_5 H24_5 119.5 . . ?
C25_5 C24_5 H24_5 119.5 . . ?
C26_5 C25_5 C36_5 119.0(4) . . ?
C26_5 C25_5 C24_5 122.4(5) . . ?
C36_5 C25_5 C24_5 118.6(4) . . ?
C27_5 C26_5 C25_5 120.2(5) . . ?
C27_5 C26_5 H26_5 119.9 . . ?
C25_5 C26_5 H26_5 119.9 . . ?
C28_5 C27_5 C26_5 121.2(4) . . ?
C28_5 C27_5 H27_5 119.4 . . ?
C26_5 C27_5 H27_5 119.4 . . ?
C29_5 C28_5 C27_5 120.3(5) . . ?
C29_5 C28_5 H28_5 119.9 . . ?
C27_5 C28_5 H28_5 119.9 . . ?
C28_5 C29_5 C36_5 119.9(5) . . ?
C28_5 C29_5 C30_5 121.9(5) . . ?
C36_5 C29_5 C30_5 118.2(4) . . ?
C31_5 C30_5 C29_5 121.6(4) . . ?
C31_5 C30_5 H30_5 119.2 . . ?
C29_5 C30_5 H30_5 119.2 . . ?
C30_5 C31_5 C32_5 121.7(5) . . ?
C30_5 C31_5 H31_5 119.1 . . ?
C32_5 C31_5 H31_5 119.1 . . ?
C33_5 C32_5 C35_5 119.3(4) . . ?
C33_5 C32_5 C31_5 122.0(4) . . ?
C35_5 C32_5 C31_5 118.6(4) . . ?
C32_5 C33_5 C34_5 120.5(4) . . ?
C32_5 C33_5 H33_5 119.8 . . ?
C34_5 C33_5 H33_5 119.8 . . ?
C21_5 C34_5 C33_5 122.9(4) . . ?
C21_5 C34_5 H34_5 118.5 . . ?
C33_5 C34_5 H34_5 118.5 . . ?
C32_5 C35_5 C36_5 119.3(4) . . ?
C32_5 C35_5 C22_5 120.4(4) . . ?
C36_5 C35_5 C22_5 120.3(4) . . ?
C25_5 C36_5 C29_5 119.3(4) . . ?
C25_5 C36_5 C35_5 120.2(4) . . ?
C29_5 C36_5 C35_5 120.5(4) . . ?
C24_5 C23_5 C22_5 122.6(4) . . ?
C24_5 C23_5 H23_5 118.7 . . ?
C22_5 C23_5 H23_5 118.7 . . ?
C23_5 C22_5 C21_5 123.4(4) . . ?
C23_5 C22_5 C35_5 117.3(4) . . ?
C21_5 C22_5 C35_5 119.3(4) . . ?
C1_6 O1_6 C4_6 113.5(16) . . ?
O1_6 C1_6 C2_6 105.5(18) . . ?
O1_6 C1_6 H1A_6 110.6 . . ?
C2_6 C1_6 H1A_6 110.6 . . ?
O1_6 C1_6 H1B_6 110.6 . . ?
C2_6 C1_6 H1B_6 110.6 . . ?
H1A_6 C1_6 H1B_6 108.8 . . ?
C1_6 C2_6 C3_6 101.2(16) . . ?
C1_6 C2_6 H2A_6 111.5 . . ?
C3_6 C2_6 H2A_6 111.5 . . ?
C1_6 C2_6 H2AB_6 111.5 . . ?
C3_6 C2_6 H2AB_6 111.5 . . ?
H2A_6 C2_6 H2AB_6 109.3 . . ?
C4_6 C3_6 C2_6 98.4(12) . . ?
C4_6 C3_6 H3A_6 112.1 . . ?
C2_6 C3_6 H3A_6 112.1 . . ?
C4_6 C3_6 H3AB_6 112.1 . . ?
C2_6 C3_6 H3AB_6 112.1 . . ?
H3A_6 C3_6 H3AB_6 109.7 . . ?
O1_6 C4_6 C3_6 103.4(14) . . ?
O1_6 C4_6 H4A_6 111.1 . . ?
C3_6 C4_6 H4A_6 111.1 . . ?
O1_6 C4_6 H4AB_6 111.1 . . ?
C3_6 C4_6 H4AB_6 111.1 . . ?
H4A_6 C4_6 H4AB_6 109.0 . . ?
C4_16 O1_16 C1_16 103.4(19) . . ?
C2_16 C1_16 O1_16 106(2) . . ?
C2_16 C1_16 H1A_16 110.5 . . ?
O1_16 C1_16 H1A_16 110.5 . . ?
C2_16 C1_16 H1AB_16 110.5 . . ?
O1_16 C1_16 H1AB_16 110.5 . . ?
H1A_16 C1_16 H1AB_16 108.7 . . ?
C3_16 C2_16 C1_16 102(2) . . ?
C3_16 C2_16 H2A_16 111.3 . . ?
C1_16 C2_16 H2A_16 111.3 . . ?
C3_16 C2_16 H2AB_16 111.3 . . ?
C1_16 C2_16 H2AB_16 111.3 . . ?
H2A_16 C2_16 H2AB_16 109.2 . . ?
C2_16 C3_16 C4_16 101.6(15) . . ?
C2_16 C3_16 H3A_16 111.5 . . ?
C4_16 C3_16 H3A_16 111.5 . . ?
C2_16 C3_16 H3AB_16 111.5 . . ?
C4_16 C3_16 H3AB_16 111.5 . . ?
H3A_16 C3_16 H3AB_16 109.3 . . ?
O1_16 C4_16 C3_16 106.5(16) . . ?
O1_16 C4_16 H4A_16 110.4 . . ?
C3_16 C4_16 H4A_16 110.4 . . ?
O1_16 C4_16 H4AB_16 110.4 . . ?
C3_16 C4_16 H4AB_16 110.4 . . ?
H4A_16 C4_16 H4AB_16 108.6 . . ?

loop_
_geom_torsion_atom_site_label_1
_geom_torsion_atom_site_label_2
_geom_torsion_atom_site_label_3
_geom_torsion_atom_site_label_4
_geom_torsion
_geom_torsion_site_symmetry_1
_geom_torsion_site_symmetry_2
_geom_torsion_site_symmetry_3
_geom_torsion_site_symmetry_4
_geom_torsion_publ_flag
C1_4 B1_1 B2_1 C21_5 13.3(6) . . . . ?
Cl1_1 B1_1 B2_1 C21_5 -114.6(4) . . . . ?
P1_2 B1_1 B2_1 C21_5 137.8(3) . . . . ?
C1_4 B1_1 B2_1 Cl2_1 -113.9(4) . . . . ?
Cl1_1 B1_1 B2_1 Cl2_1 118.2(3) . . . . ?
P1_2 B1_1 B2_1 Cl2_1 10.6(4) . . . . ?
C1_4 B1_1 B2_1 P1_3 138.1(3) . . . . ?
Cl1_1 B1_1 B2_1 P1_3 10.1(4) . . . . ?
P1_2 B1_1 B2_1 P1_3 -97.4(3) . . . . ?
B2_1 B1_1 C1_4 C14_4 -134.6(4) . . . . ?
Cl1_1 B1_1 C1_4 C14_4 -7.4(5) . . . . ?
P1_2 B1_1 C1_4 C14_4 94.3(4) . . . . ?
B2_1 B1_1 C1_4 C2_4 51.8(6) . . . . ?
Cl1_1 B1_1 C1_4 C2_4 179.0(3) . . . . ?
P1_2 B1_1 C1_4 C2_4 -79.3(4) . . . . ?
C4_4 C3_4 C2_4 C1_4 178.6(4) . . . . ?
C4_4 C3_4 C2_4 C15_4 -0.5(6) . . . . ?
C14_4 C1_4 C2_4 C3_4 -179.8(4) . . . . ?
B1_1 C1_4 C2_4 C3_4 -6.0(6) . . . . ?
C14_4 C1_4 C2_4 C15_4 -0.7(6) . . . . ?
B1_1 C1_4 C2_4 C15_4 173.1(4) . . . . ?
C2_4 C3_4 C4_4 C5_4 -0.8(6) . . . . ?
C3_4 C4_4 C5_4 C6_4 179.8(4) . . . . ?
C3_4 C4_4 C5_4 C16_4 1.8(6) . . . . ?
C4_4 C5_4 C6_4 C7_4 -178.5(4) . . . . ?
C16_4 C5_4 C6_4 C7_4 -0.5(6) . . . . ?
C5_4 C6_4 C7_4 C8_4 0.8(7) . . . . ?
C6_4 C7_4 C8_4 C9_4 -1.4(7) . . . . ?
C6_4 C5_4 C16_4 C9_4 0.7(6) . . . . ?
C4_4 C5_4 C16_4 C9_4 178.8(4) . . . . ?
C6_4 C5_4 C16_4 C15_4 -179.5(4) . . . . ?
C4_4 C5_4 C16_4 C15_4 -1.4(6) . . . . ?
C9_4 C16_4 C15_4 C12_4 0.9(6) . . . . ?
C5_4 C16_4 C15_4 C12_4 -179.0(4) . . . . ?
C9_4 C16_4 C15_4 C2_4 179.9(4) . . . . ?
C5_4 C16_4 C15_4 C2_4 0.0(6) . . . . ?
C3_4 C2_4 C15_4 C12_4 179.9(4) . . . . ?
C1_4 C2_4 C15_4 C12_4 0.7(6) . . . . ?
C3_4 C2_4 C15_4 C16_4 0.9(6) . . . . ?
C1_4 C2_4 C15_4 C16_4 -178.2(4) . . . . ?
C2_4 C1_4 C14_4 C13_4 0.2(6) . . . . ?
B1_1 C1_4 C14_4 C13_4 -173.7(4) . . . . ?
C1_4 C14_4 C13_4 C12_4 0.3(7) . . . . ?
C14_4 C13_4 C12_4 C15_4 -0.3(6) . . . . ?
C14_4 C13_4 C12_4 C11_4 179.3(4) . . . . ?
C16_4 C15_4 C12_4 C13_4 178.7(4) . . . . ?
C2_4 C15_4 C12_4 C13_4 -0.2(6) . . . . ?
C16_4 C15_4 C12_4 C11_4 -0.8(6) . . . . ?
C2_4 C15_4 C12_4 C11_4 -179.8(4) . . . . ?
C13_4 C12_4 C11_4 C10_4 -179.3(4) . . . . ?
C15_4 C12_4 C11_4 C10_4 0.2(6) . . . . ?
C12_4 C11_4 C10_4 C9_4 0.4(6) . . . . ?
C7_4 C8_4 C9_4 C16_4 1.6(7) . . . . ?
C7_4 C8_4 C9_4 C10_4 -179.2(4) . . . . ?
C15_4 C16_4 C9_4 C8_4 178.9(4) . . . . ?
C5_4 C16_4 C9_4 C8_4 -1.2(6) . . . . ?
C15_4 C16_4 C9_4 C10_4 -0.3(6) . . . . ?
C5_4 C16_4 C9_4 C10_4 179.5(4) . . . . ?
C11_4 C10_4 C9_4 C8_4 -179.5(4) . . . . ?
C11_4 C10_4 C9_4 C16_4 -0.3(6) . . . . ?
B1_1 B2_1 C21_5 C34_5 -132.4(4) . . . . ?
Cl2_1 B2_1 C21_5 C34_5 -5.3(5) . . . . ?
P1_3 B2_1 C21_5 C34_5 96.1(4) . . . . ?
B1_1 B2_1 C21_5 C22_5 51.8(6) . . . . ?
Cl2_1 B2_1 C21_5 C22_5 178.9(3) . . . . ?
P1_3 B2_1 C21_5 C22_5 -79.6(4) . . . . ?
C23_5 C24_5 C25_5 C26_5 176.2(4) . . . . ?
C23_5 C24_5 C25_5 C36_5 -3.4(6) . . . . ?
C36_5 C25_5 C26_5 C27_5 1.6(7) . . . . ?
C24_5 C25_5 C26_5 C27_5 -178.0(4) . . . . ?
C25_5 C26_5 C27_5 C28_5 -3.0(7) . . . . ?
C26_5 C27_5 C28_5 C29_5 1.8(8) . . . . ?
C27_5 C28_5 C29_5 C36_5 0.7(7) . . . . ?
C27_5 C28_5 C29_5 C30_5 -178.7(5) . . . . ?
C28_5 C29_5 C30_5 C31_5 -176.6(5) . . . . ?
C36_5 C29_5 C30_5 C31_5 4.1(7) . . . . ?
C29_5 C30_5 C31_5 C32_5 -1.5(8) . . . . ?
C30_5 C31_5 C32_5 C33_5 175.5(5) . . . . ?
C30_5 C31_5 C32_5 C35_5 -1.1(7) . . . . ?
C35_5 C32_5 C33_5 C34_5 -2.1(7) . . . . ?
C31_5 C32_5 C33_5 C34_5 -178.7(4) . . . . ?
C22_5 C21_5 C34_5 C33_5 1.4(6) . . . . ?
B2_1 C21_5 C34_5 C33_5 -174.5(4) . . . . ?
C32_5 C33_5 C34_5 C21_5 -0.4(7) . . . . ?
C33_5 C32_5 C35_5 C36_5 -175.7(4) . . . . ?
C31_5 C32_5 C35_5 C36_5 1.0(6) . . . . ?
C33_5 C32_5 C35_5 C22_5 3.4(6) . . . . ?
C31_5 C32_5 C35_5 C22_5 -179.9(4) . . . . ?
C26_5 C25_5 C36_5 C29_5 0.8(6) . . . . ?
C24_5 C25_5 C36_5 C29_5 -179.6(4) . . . . ?
C26_5 C25_5 C36_5 C35_5 -177.7(4) . . . . ?
C24_5 C25_5 C36_5 C35_5 1.9(6) . . . . ?
C28_5 C29_5 C36_5 C25_5 -2.0(7) . . . . ?
C30_5 C29_5 C36_5 C25_5 177.4(4) . . . . ?
C28_5 C29_5 C36_5 C35_5 176.6(4) . . . . ?
C30_5 C29_5 C36_5 C35_5 -4.1(6) . . . . ?
C32_5 C35_5 C36_5 C25_5 -179.9(4) . . . . ?
C22_5 C35_5 C36_5 C25_5 1.0(6) . . . . ?
C32_5 C35_5 C36_5 C29_5 1.6(6) . . . . ?
C22_5 C35_5 C36_5 C29_5 -177.5(4) . . . . ?
C25_5 C24_5 C23_5 C22_5 2.0(7) . . . . ?
C24_5 C23_5 C22_5 C21_5 -178.2(4) . . . . ?
C24_5 C23_5 C22_5 C35_5 0.9(6) . . . . ?
C34_5 C21_5 C22_5 C23_5 179.0(4) . . . . ?
B2_1 C21_5 C22_5 C23_5 -5.1(6) . . . . ?
C34_5 C21_5 C22_5 C35_5 -0.1(6) . . . . ?
B2_1 C21_5 C22_5 C35_5 175.8(4) . . . . ?
C32_5 C35_5 C22_5 C23_5 178.5(4) . . . . ?
C36_5 C35_5 C22_5 C23_5 -2.4(6) . . . . ?
C32_5 C35_5 C22_5 C21_5 -2.3(6) . . . . ?
C36_5 C35_5 C22_5 C21_5 176.8(4) . . . . ?
C4_6 O1_6 C1_6 C2_6 13(2) . . . . ?
O1_6 C1_6 C2_6 C3_6 -35(2) . . . . ?
C1_6 C2_6 C3_6 C4_6 40.7(15) . . . . ?
C1_6 O1_6 C4_6 C3_6 13.9(19) . . . . ?
C2_6 C3_6 C4_6 O1_6 -33.7(12) . . . . ?
C4_16 O1_16 C1_16 C2_16 5(3) . . . . ?
O1_16 C1_16 C2_16 C3_16 22(3) . . . . ?
C1_16 C2_16 C3_16 C4_16 -40(2) . . . . ?
C1_16 O1_16 C4_16 C3_16 -31(2) . . . . ?
C2_16 C3_16 C4_16 O1_16 46(2) . . . . ?

_refine_diff_density_max         0.689
_refine_diff_density_min         -0.484
_refine_diff_density_rms         0.090

_shelx_res_file                  
;
TITL test_a.res in P-1
    test_a.res
    created by SHELXL-2018/3 at 14:48:20 on 24-Aug-2021
REM Old TITL test in P-1
REM SHELXT solution in P-1
REM R1 0.173,  Rweak 0.047,  Alpha 0.073,  Orientation as input
REM Formula found by SHELXT:  C43 B2 P2 Cl2
CELL  0.71073  11.9873  12.4666  12.6830   83.308   88.825   76.780
ZERR   2.000   0.0044   0.0035   0.0035    0.009    0.020    0.013
LATT  1
SFAC C H B P CL O
UNIT 84 88 4 4 4 2
TEMP -173.150
SIZE 0.121 0.234 0.248
L.S. 10
BOND $H
LIST 4
acta 52
conf
shel 999 0.79
omit 0 0 1
omit 0 1 0
FMAP 2
PLAN 20
WGHT    0.019600    6.099600
FVAR       0.45319   0.58066
RESI 1 MAIN
B1    3    0.234378    0.185115    0.302536    11.00000    0.02258    0.02561 =
         0.01569   -0.00185    0.00046   -0.00923
CL1   5    0.248248    0.106861    0.174563    11.00000    0.02453    0.02711 =
         0.01890   -0.00764    0.00255   -0.00715
B2    3    0.103776    0.288073    0.293351    11.00000    0.02140    0.02694 =
         0.01158   -0.00234    0.00437   -0.00981
CL2   5    0.005185    0.254107    0.412803    11.00000    0.01755    0.02685 =
         0.01737   -0.00181    0.00584   -0.00934
RESI 0
RESI 2 PME3
P1    4    0.239460    0.052019    0.408116    11.00000    0.02447    0.02289 =
         0.02408    0.00277    0.00065   -0.00828
C2    1    0.370298   -0.049278    0.389133    11.00000    0.03527    0.03146 =
         0.04381    0.01123    0.00655   -0.00361
AFIX 137
H2A   2    0.373946   -0.115171    0.440446    11.00000   -1.50000
H2B   2    0.436240   -0.017472    0.399758    11.00000   -1.50000
H2C   2    0.371700   -0.070155    0.316894    11.00000   -1.50000
AFIX   0
C3    1    0.127264   -0.021127    0.398138    11.00000    0.03403    0.02723 =
         0.02961    0.00083    0.00286   -0.01445
AFIX 137
H3A   2    0.142744   -0.088926    0.448229    11.00000   -1.50000
H3B   2    0.124550   -0.040571    0.325710    11.00000   -1.50000
H3C   2    0.053521    0.026361    0.415053    11.00000   -1.50000
AFIX   0
C1    1    0.243485    0.069683    0.548291    11.00000    0.04361    0.03019 =
         0.02547    0.00428   -0.00344   -0.01133
AFIX 137
H1A   2    0.255191   -0.002911    0.590772    11.00000   -1.50000
H1B   2    0.170833    0.117025    0.568097    11.00000   -1.50000
H1C   2    0.306600    0.104449    0.561496    11.00000   -1.50000
AFIX   0
RESI 0
RESI 3 PME3
P1    4   -0.004952    0.282921    0.176953    11.00000    0.01856    0.03149 =
         0.02140   -0.00076   -0.00329   -0.01063
C2    1   -0.133568    0.389852    0.189331    11.00000    0.02317    0.03633 =
         0.02793    0.00008   -0.00893   -0.00730
AFIX 137
H2A   2   -0.192679    0.380976    0.140949    11.00000   -1.50000
H2B   2   -0.116385    0.462935    0.171223    11.00000   -1.50000
H2C   2   -0.161262    0.383528    0.262522    11.00000   -1.50000
AFIX   0
C3    1    0.038209    0.311642    0.040865    11.00000    0.02741    0.05325 =
         0.02296    0.00332   -0.00241   -0.01425
AFIX 137
H3A   2   -0.024180    0.309835   -0.007160    11.00000   -1.50000
H3B   2    0.106473    0.255451    0.025652    11.00000   -1.50000
H3C   2    0.055691    0.385182    0.030452    11.00000   -1.50000
AFIX   0
C1    1   -0.053697    0.155195    0.179209    11.00000    0.02529    0.03711 =
         0.03284   -0.01125    0.00077   -0.01206
AFIX 137
H1A   2   -0.119228    0.167093    0.130857    11.00000   -1.50000
H1B   2   -0.076803    0.132615    0.251441    11.00000   -1.50000
H1C   2    0.008611    0.096889    0.156546    11.00000   -1.50000
AFIX   0
RESI 0
RESI 4 PYR
C1    1    0.355863    0.216990    0.326201    11.00000    0.01994    0.02044 =
         0.01710    0.00128    0.00439   -0.00400
C3    1    0.277091    0.319919    0.480066    11.00000    0.01536    0.02564 =
         0.02121    0.00255    0.00123   -0.00573
AFIX  43
H3    2    0.202465    0.311437    0.465072    11.00000   -1.20000
AFIX   0
C2    1    0.369751    0.275906    0.413664    11.00000    0.01837    0.01822 =
         0.01926    0.00505   -0.00337   -0.00664
C4    1    0.292332    0.373958    0.564663    11.00000    0.01786    0.02707 =
         0.01523    0.00074    0.00190   -0.00083
AFIX  43
H4    2    0.227973    0.402819    0.606184    11.00000   -1.20000
AFIX   0
C5    1    0.402167    0.387983    0.591963    11.00000    0.02550    0.02139 =
         0.01580    0.00247   -0.00144   -0.00614
C6    1    0.419547    0.443450    0.678313    11.00000    0.03184    0.02428 =
         0.01689   -0.00074    0.00170   -0.00386
AFIX  43
H6    2    0.356686    0.471566    0.721830    11.00000   -1.20000
AFIX   0
C7    1    0.527792    0.457495    0.700544    11.00000    0.02762    0.03136 =
         0.02134   -0.00337   -0.00131   -0.00704
AFIX  43
H7    2    0.538687    0.494338    0.759690    11.00000   -1.20000
AFIX   0
C8    1    0.619710    0.418370    0.637422    11.00000    0.02449    0.02697 =
         0.03371    0.00319   -0.01186   -0.00933
AFIX  43
H8    2    0.692987    0.430028    0.652754    11.00000   -1.20000
AFIX   0
C16   1    0.497268    0.346776    0.526608    11.00000    0.01658    0.01871 =
         0.02004    0.00291   -0.00248   -0.00565
C15   1    0.481124    0.291078    0.438025    11.00000    0.01868    0.01878 =
         0.01965    0.00352   -0.00068   -0.00423
C14   1    0.453628    0.177783    0.267476    11.00000    0.02618    0.02500 =
         0.01997   -0.00245    0.00172   -0.00697
AFIX  43
H14   2    0.446129    0.138699    0.209001    11.00000   -1.20000
AFIX   0
C13   1    0.561146    0.193271    0.290580    11.00000    0.01881    0.02900 =
         0.02317    0.00011    0.00481   -0.00342
AFIX  43
H13   2    0.624657    0.165144    0.247784    11.00000   -1.20000
AFIX   0
C12   1    0.577078    0.249369    0.375475    11.00000    0.01863    0.02244 =
         0.01914    0.00525    0.00420   -0.00374
C11   1    0.688008    0.266343    0.403278    11.00000    0.01287    0.02500 =
         0.02727    0.00921    0.00382   -0.00171
AFIX  43
H11   2    0.752522    0.238716    0.361419    11.00000   -1.20000
AFIX   0
C10   1    0.702612    0.319376    0.485547    11.00000    0.01745    0.02251 =
         0.03194    0.00482    0.00018   -0.00213
AFIX  43
H10   2    0.776657    0.329164    0.500845    11.00000   -1.20000
AFIX   0
C9    1    0.606750    0.362187    0.551786    11.00000    0.02237    0.02283 =
         0.02457    0.00570   -0.00623   -0.00570
RESI 0
RESI 5 PYR
C21   1    0.103311    0.420040    0.282553    11.00000    0.01613    0.02581 =
         0.01505   -0.00183   -0.00311   -0.00306
C24   1    0.311748    0.451177    0.060225    11.00000    0.01568    0.03522 =
         0.02053   -0.00499    0.00004   -0.00488
AFIX  43
H24   2    0.359953    0.405828    0.014537    11.00000   -1.20000
AFIX   0
C25   1    0.308158    0.567295    0.050970    11.00000    0.02088    0.03576 =
         0.01605    0.00435   -0.00660   -0.01134
C26   1    0.378591    0.616840   -0.019406    11.00000    0.01967    0.05516 =
         0.02020    0.00445    0.00098   -0.01724
AFIX  43
H26   2    0.429267    0.573194   -0.064704    11.00000   -1.20000
AFIX   0
C27   1    0.374442    0.729512   -0.023040    11.00000    0.03068    0.05258 =
         0.02838    0.00881   -0.00089   -0.02224
AFIX  43
H27   2    0.425103    0.761361   -0.068578    11.00000   -1.20000
AFIX   0
C28   1    0.297866    0.796161    0.038460    11.00000    0.04388    0.03309 =
         0.03256    0.00755   -0.00694   -0.01899
AFIX  43
H28   2    0.294924    0.873396    0.033293    11.00000   -1.20000
AFIX   0
C29   1    0.225589    0.750840    0.107424    11.00000    0.02990    0.03259 =
         0.02865    0.00556   -0.00859   -0.01629
C30   1    0.143342    0.817667    0.170848    11.00000    0.04018    0.02411 =
         0.04279   -0.00498   -0.00333   -0.00921
AFIX  43
H30   2    0.135315    0.895788    0.162598    11.00000   -1.20000
AFIX   0
C31   1    0.078219    0.772859    0.240775    11.00000    0.03148    0.02427 =
         0.03945   -0.01213    0.00300   -0.00778
AFIX  43
H31   2    0.026053    0.819588    0.282526    11.00000   -1.20000
AFIX   0
C32   1    0.084661    0.654006    0.255142    11.00000    0.01979    0.02528 =
         0.02725   -0.00579   -0.00371   -0.00541
C33   1    0.022741    0.605809    0.332809    11.00000    0.02083    0.02779 =
         0.02660   -0.00687    0.00161   -0.00565
AFIX  43
H33   2   -0.026906    0.651023    0.377634    11.00000   -1.20000
AFIX   0
C34   1    0.032776    0.491354    0.345658    11.00000    0.01740    0.02793 =
         0.02158    0.00100    0.00081   -0.00883
AFIX  43
H34   2   -0.010434    0.460652    0.399883    11.00000   -1.20000
AFIX   0
C35   1    0.161017    0.585734    0.191333    11.00000    0.01550    0.02797 =
         0.01987    0.00014   -0.00785   -0.00733
C36   1    0.230822    0.634619    0.116127    11.00000    0.01778    0.02663 =
         0.01619    0.00329   -0.00490   -0.01097
C23   1    0.246744    0.404410    0.133951    11.00000    0.01589    0.02972 =
         0.01762    0.00002   -0.00389   -0.00582
AFIX  43
H23   2    0.253090    0.326590    0.139488    11.00000   -1.20000
AFIX   0
C22   1    0.169853    0.467923    0.202793    11.00000    0.01558    0.02462 =
         0.01816    0.00313   -0.00863   -0.00829
RESI 0
simu 0.01 O1_6 > C4_16
part 1 21
RESI 6 THF
O1    6    0.354546    0.019381    0.874243    21.00000    0.06469    0.03381 =
         0.05867    0.00065    0.01132   -0.00936
C1    1    0.247000    0.071194    0.860767    21.00000    0.06141    0.03498 =
         0.04987    0.00370    0.00499   -0.01626
AFIX  23
H1A   2    0.205246    0.068468    0.928831    21.00000   -1.20000
H1B   2    0.209327    0.037103    0.809028    21.00000   -1.20000
AFIX   0
C2    1    0.248754    0.190254    0.819021    21.00000    0.06247    0.03523 =
         0.04805   -0.00165    0.00514   -0.01632
AFIX  23
H2A   2    0.177480    0.242659    0.836985    21.00000   -1.20000
H2AB  2    0.259991    0.198921    0.741210    21.00000   -1.20000
AFIX   0
C3    1    0.352662    0.206452    0.878728    21.00000    0.06401    0.03743 =
         0.04872    0.00182    0.01192   -0.01782
AFIX  23
H3A   2    0.384405    0.267776    0.842970    21.00000   -1.20000
H3AB  2    0.334610    0.219023    0.953446    21.00000   -1.20000
AFIX   0
C4    1    0.432118    0.093076    0.869896    21.00000    0.06049    0.04876 =
         0.05916    0.00427    0.01469   -0.01014
AFIX  23
H4A   2    0.474537    0.092819    0.802090    21.00000   -1.20000
H4AB  2    0.487722    0.071801    0.929550    21.00000   -1.20000
AFIX   0
part 0
resi 0
part 2 -21
RESI 16 THF
O1    6    0.367679    0.015530    0.902131   -21.00000    0.05696    0.03188 =
         0.04883    0.00016    0.00639   -0.01455
C1    1    0.249035    0.094739    0.858522   -21.00000    0.06038    0.03452 =
         0.04882   -0.00002    0.00469   -0.01387
AFIX  23
H1A   2    0.223386    0.068575    0.794408   -21.00000   -1.20000
H1AB  2    0.188806    0.095881    0.913238   -21.00000   -1.20000
AFIX   0
C2    1    0.272578    0.209496    0.832057   -21.00000    0.06323    0.03730 =
         0.05080    0.00789    0.00966   -0.01542
AFIX  23
H2A   2    0.232064    0.248235    0.766300   -21.00000   -1.20000
H2AB  2    0.249605    0.255459    0.890894   -21.00000   -1.20000
AFIX   0
C3    1    0.401205    0.183549    0.817144   -21.00000    0.06341    0.04201 =
         0.05145    0.00549    0.01475   -0.01500
AFIX  23
H3A   2    0.433360    0.248394    0.825989   -21.00000   -1.20000
H3AB  2    0.422604    0.158957    0.746547   -21.00000   -1.20000
AFIX   0
C4    1    0.440588    0.089825    0.905897   -21.00000    0.05755    0.04102 =
         0.04991    0.00523    0.00909   -0.01784
AFIX  23
H4A   2    0.521289    0.051666    0.895109   -21.00000   -1.20000
H4AB  2    0.434571    0.119191    0.975540   -21.00000   -1.20000
resi 0
part 0
RESI 0
AFIX   0
HKLF 4


REM  test_a.res in P-1
REM wR2 = 0.1604, GooF = S = 1.098, Restrained GooF = 1.089 for all data
REM R1 = 0.0852 for 5019 Fo > 4sig(Fo) and 0.1331 for all 7665 data
REM 494 parameters refined using 150 restraints

END

WGHT      0.0196      6.0996

REM Highest difference peak  0.689,  deepest hole -0.484,  1-sigma level  0.090
Q1    1   0.0203  0.2655  0.1150  11.00000  0.05    0.69
Q2    1   0.1947  0.0831  0.4663  11.00000  0.05    0.67
Q3    1   0.0015  0.2529  0.4820  11.00000  0.05    0.48
Q4    1   0.0051  0.2675  0.2587  11.00000  0.05    0.47
Q5    1   0.1820  0.0960  0.2058  11.00000  0.05    0.45
Q6    1   0.1558  0.2369  0.3540  11.00000  0.05    0.45
Q7    1   0.1003  0.2090  0.4651  11.00000  0.05    0.44
Q8    1   0.2973  0.0947  0.1185  11.00000  0.05    0.44
Q9    1  -0.0542  0.2610  0.4572  11.00000  0.05    0.43
Q10   1   0.2244  0.1227  0.2404  11.00000  0.05    0.43
Q11   1   0.2460  0.5378  0.1075  11.00000  0.05    0.43
Q12   1   0.0716  0.2581  0.3858  11.00000  0.05    0.42
Q13   1   0.1561  0.2388  0.2452  11.00000  0.05    0.41
Q14   1   0.1720  0.3596  0.5196  11.00000  0.05    0.41
Q15   1   0.1914  0.4340  0.5787  11.00000  0.05    0.40
Q16   1   0.2637  0.0825  0.2525  11.00000  0.05    0.40
Q17   1   0.0748  0.8064  0.1789  11.00000  0.05    0.40
Q18   1   0.3789  0.3678  0.0352  11.00000  0.05    0.40
Q19   1   0.2948  0.3252  0.0685  11.00000  0.05    0.39
Q20   1  -0.0001  0.2789  0.3383  11.00000  0.05    0.39
;
_shelx_res_checksum              32102

_exptl_crystal_recrystallization_method 
'Re-crystallisation from solvent: THF, hexane'
_chemical_properties_physical    Air-sensitive,Moisture-sensitive
####################################################################### 
# 
# This file contains crystal structure data downloaded from the 
# Cambridge Structural Database (CSD) hosted by the Cambridge 
# Crystallographic Data Centre (CCDC).
# 
# Full information about CCDC data access policies and citation 
# guidelines are available at http://www.ccdc.cam.ac.uk/access/V1 
# 
# Audit and citation data items may have been added by the CCDC. 
# Please retain this information to preserve the provenance of 
# this file and to allow appropriate attribution of the data. 
# 
#######################################################################

data_test_a_CCDC1
_database_code_depnum_ccdc_archive 'CCDC 2169212'
loop_
_audit_author_name
_audit_author_address
'Merle Arrowsmith'
;Universitaet Wuerzburg
Germany
;
_audit_update_record             
;
2022-04-28 deposited with the CCDC.	2022-06-03 downloaded from the CCDC.
;
# start Validation Reply Form
_vrf_PLAT911_test_a              
;
PROBLEM: Missing FCF Refl Between Thmin & STh/L=    0.600          2 Report
RESPONSE: Reflections affected by beamstop
;


_audit_creation_method           'CIF-fill 1.2r (K.Radacki 2005-21)'
_shelx_SHELXL_version_number     2018/3
_chemical_name_systematic        1-Pyr
_chemical_name_common            B2(Pyr)2(NMe2)2
_chemical_melting_point          ?
_chemical_formula_moiety         'C36 H30 B2 N2'
_chemical_formula_sum            'C36 H30 B2 N2'
_chemical_formula_weight         512.24

loop_
_atom_type_symbol
_atom_type_description
_atom_type_scat_dispersion_real
_atom_type_scat_dispersion_imag
_atom_type_scat_source
C C 0.0033 0.0016 'International Tables Vol C Tables 4.2.6.8 and 6.1.1.4'
H H 0.0000 0.0000 'International Tables Vol C Tables 4.2.6.8 and 6.1.1.4'
B B 0.0013 0.0007 'International Tables Vol C Tables 4.2.6.8 and 6.1.1.4'
N N 0.0061 0.0033 'International Tables Vol C Tables 4.2.6.8 and 6.1.1.4'

_space_group_crystal_system      monoclinic
_space_group_IT_number           14
_space_group_name_H-M_alt        'P 21/c'
_space_group_name_Hall           '-P 2ybc'

_shelx_space_group_comment       
;
The symmetry employed for this shelxl refinement is uniquely defined
by the following loop, which should always be used as a source of
symmetry information in preference to the above space-group names.
They are only intended as comments.
;

loop_
_space_group_symop_operation_xyz
'x, y, z'
'-x, y+1/2, -z+1/2'
'-x, -y, -z'
'x, -y-1/2, z-1/2'

_cell_length_a                   13.398(4)
_cell_length_b                   18.112(6)
_cell_length_c                   23.412(10)
_cell_angle_alpha                90
_cell_angle_beta                 104.273(13)
_cell_angle_gamma                90
_cell_volume                     5506(3)
_cell_formula_units_Z            8
_cell_measurement_temperature    101(2)
_cell_measurement_reflns_used    9620
_cell_measurement_theta_min      2.29
_cell_measurement_theta_max      27.08


_exptl_special_details           
;
The crystal was immersed in a film of perfluoropolyether oil, mounted on a 
polyimide loop and transferred to stream of cold nitrogen (Oxford Cryostream 800).
;
_exptl_crystal_description       block
_exptl_crystal_colour            colourless
_exptl_crystal_density_meas      ?
_exptl_crystal_density_method    ?
_exptl_crystal_density_diffrn    1.236
_exptl_crystal_F_000             2160
_exptl_transmission_factor_min   ?
_exptl_transmission_factor_max   ?
_exptl_crystal_size_max          0.331
_exptl_crystal_size_mid          0.269
_exptl_crystal_size_min          0.244
_exptl_absorpt_coefficient_mu    0.070
_shelx_estimated_absorpt_T_min   0.977
_shelx_estimated_absorpt_T_max   0.983
_exptl_absorpt_correction_type   multi-scan
_exptl_absorpt_correction_T_min  0.6925
_exptl_absorpt_correction_T_max  0.7455
_exptl_absorpt_process_details   'SadAbs 2016/2 (Bruker AXS)'
loop_
_exptl_crystal_face_index_h
_exptl_crystal_face_index_k
_exptl_crystal_face_index_l
_exptl_crystal_face_perp_dist
-1.00 0.00 1.00 0.1250
1.00 0.00 -1.00 0.1520
-1.00 -1.00 1.00 0.1220
0.00 -1.00 0.00 0.1530
0.00 1.00 0.00 0.1140
1.00 -2.00 -1.00 0.1670
2.00 2.00 -1.00 0.1270
-2.00 -1.00 1.00 0.1270
2.00 0.00 -1.00 0.1420
1.00 1.00 0.00 0.1190
0.00 2.00 1.00 0.1220
0.00 -2.00 -1.00 0.1570
-2.00 -1.00 0.00 0.1220
2.00 1.00 0.00 0.1150
2.00 -1.00 -1.00 0.1570
2.00 2.00 1.00 0.1190
1.00 0.00 0.00 0.1220
-1.00 -2.00 -2.00 0.1370
-1.00 2.00 2.00 0.1380
1.00 -2.00 -2.00 0.1600
2.00 0.00 1.00 0.1210
-2.00 0.00 -1.00 0.1150
1.00 1.00 2.00 0.1340
-1.00 -1.00 -2.00 0.1090
2.00 -1.00 1.00 0.1360
-2.00 1.00 -1.00 0.1270
1.00 -1.00 2.00 0.1330
-1.00 1.00 -2.00 0.1420
0.00 -1.00 1.00 0.1380
-1.00 0.00 2.00 0.1250
1.00 0.00 -2.00 0.1560
0.00 1.00 -1.00 0.1520
1.00 1.00 -2.00 0.1210
-1.00 -1.00 2.00 0.1220

_exptl_absorpt_special_details   ?
_diffrn_ambient_environment      N~2~
_diffrn_ambient_temperature      101(2)
_diffrn_radiation_wavelength     0.71073
_diffrn_radiation_type           MoK\a
_diffrn_radiation_monochromator  'multi-layer mirror'
_diffrn_source                   'micro-focus sealed X-ray tube'
_diffrn_source_type              'Incoatec ImS 2.0'
_diffrn_measurement_device       'four-circle diffractometer'
_diffrn_measurement_device_type  'Bruker D8-Quest'
_diffrn_measurement_method       '\f and \w scans'
_diffrn_detector                 CPA
_diffrn_detector_type            'Photon II'
_diffrn_detector_area_resol_mean 7.5
_diffrn_reflns_number            160710
_diffrn_reflns_av_unetI/netI     0.0159
_diffrn_reflns_av_R_equivalents  0.0455
_diffrn_reflns_limit_h_min       -16
_diffrn_reflns_limit_h_max       16
_diffrn_reflns_limit_k_min       -22
_diffrn_reflns_limit_k_max       22
_diffrn_reflns_limit_l_min       -29
_diffrn_reflns_limit_l_max       29
_diffrn_reflns_theta_min         1.930
_diffrn_reflns_theta_max         26.373
_diffrn_reflns_theta_full        26.000
_diffrn_measured_fraction_theta_max 1.000
_diffrn_measured_fraction_theta_full 1.000
_diffrn_reflns_Laue_measured_fraction_max 1.000
_diffrn_reflns_Laue_measured_fraction_full 1.000
_diffrn_reflns_point_group_measured_fraction_max 1.000
_diffrn_reflns_point_group_measured_fraction_full 1.000
_reflns_number_total             11259
_reflns_number_gt                9621
_reflns_threshold_expression     'I > 2\s(I)'
_reflns_Friedel_coverage         0.000
_reflns_Friedel_fraction_max     .
_reflns_Friedel_fraction_full    .

_reflns_special_details          
;
 Reflections were merged by SHELXL according to the crystal
 class for the calculation of statistics and refinement.
 
 _reflns_Friedel_fraction is defined as the number of unique
 Friedel pairs measured divided by the number that would be
 possible theoretically, ignoring centric projections and
 systematic absences.
;

_computing_data_collection       'BIS 6.2.14 / APEX3 ver. 2019.1 (Bruker AXS)'
_computing_cell_refinement       'Saint+ ver. V8.37A (Bruker AXS)'
_computing_data_reduction        'Saint+ ver. V8.37A (Bruker AXS)'
_computing_structure_solution    'SHELXT (Sheldrick, 2014)'
_computing_structure_refinement  'SHELXL-2018/3 (Sheldrick, 2018)'
_computing_molecular_graphics    'ShelXLe (Huebschle et all, 2011)'
_computing_publication_material  'SHELXL-2018/3 (Sheldrick, 2018)'
_refine_special_details          ?
_refine_ls_structure_factor_coef Fsqd
_refine_ls_matrix_type           full
_refine_ls_weighting_scheme      calc
_refine_ls_weighting_details     
'w=1/[\s^2^(Fo^2^)+(0.0568P)^2^+3.3039P] where P=(Fo^2^+2Fc^2^)/3'
_atom_sites_solution_primary     dual
_atom_sites_solution_secondary   difmap
_atom_sites_solution_hydrogens   geom
_refine_ls_hydrogen_treatment    constr
_refine_ls_extinction_method     none
_refine_ls_extinction_coef       .
_refine_ls_number_reflns         11259
_refine_ls_number_parameters     729
_refine_ls_number_restraints     0
_refine_ls_R_factor_all          0.0550
_refine_ls_R_factor_gt           0.0467
_refine_ls_wR_factor_ref         0.1286
_refine_ls_wR_factor_gt          0.1217
_refine_ls_goodness_of_fit_ref   1.032
_refine_ls_restrained_S_all      1.032
_refine_ls_shift/su_max          0.000
_refine_ls_shift/su_mean         0.000

loop_
_atom_site_label
_atom_site_type_symbol
_atom_site_fract_x
_atom_site_fract_y
_atom_site_fract_z
_atom_site_U_iso_or_equiv
_atom_site_adp_type
_atom_site_occupancy
_atom_site_site_symmetry_order
_atom_site_calc_flag
_atom_site_refinement_flags_posn
_atom_site_refinement_flags_adp
_atom_site_refinement_flags_occupancy
_atom_site_disorder_assembly
_atom_site_disorder_group
C1 C 1.15875(14) 0.50774(10) 0.74350(9) 0.0399(4) Uani 1 1 d . . . . .
H1A H 1.231204 0.506556 0.742042 0.060 Uiso 1 1 calc R U . . .
H1B H 1.153415 0.528414 0.781320 0.060 Uiso 1 1 calc R U . . .
H1C H 1.119527 0.538520 0.711285 0.060 Uiso 1 1 calc R U . . .
N1 N 1.11702(10) 0.43258(8) 0.73731(6) 0.0328(3) Uani 1 1 d . . . . .
B1 B 1.02499(14) 0.41142(11) 0.69798(8) 0.0305(4) Uani 1 1 d . . . . .
C2 C 1.18043(13) 0.38162(11) 0.77924(8) 0.0399(4) Uani 1 1 d . . . . .
H2A H 1.150032 0.332131 0.773514 0.060 Uiso 1 1 calc R U . . .
H2B H 1.183867 0.398323 0.819495 0.060 Uiso 1 1 calc R U . . .
H2C H 1.250027 0.380153 0.772895 0.060 Uiso 1 1 calc R U . . .
N2 N 0.98557(11) 0.26591(8) 0.66571(6) 0.0359(3) Uani 1 1 d . . . . .
B2 B 0.96636(14) 0.32695(11) 0.69788(8) 0.0325(4) Uani 1 1 d . . . . .
C4 C 0.92801(15) 0.19633(11) 0.65961(9) 0.0445(4) Uani 1 1 d . . . . .
H4A H 0.975358 0.155629 0.674709 0.067 Uiso 1 1 calc R U . . .
H4B H 0.894815 0.187674 0.617930 0.067 Uiso 1 1 calc R U . . .
H4C H 0.875366 0.199182 0.682095 0.067 Uiso 1 1 calc R U . . .
C3 C 1.06239(15) 0.26559(12) 0.63146(10) 0.0494(5) Uani 1 1 d . . . . .
H3A H 1.110793 0.224890 0.644633 0.074 Uiso 1 1 calc R U . . .
H3B H 1.099881 0.312546 0.637003 0.074 Uiso 1 1 calc R U . . .
H3C H 1.028331 0.259111 0.589639 0.074 Uiso 1 1 calc R U . . .
C1_1 C 0.95992(12) 0.46892(9) 0.65219(7) 0.0304(3) Uani 1 1 d . . . . .
C2_1 C 0.89551(12) 0.52231(9) 0.66892(7) 0.0280(3) Uani 1 1 d . . . . .
C3_1 C 0.89618(13) 0.53426(9) 0.72996(7) 0.0328(3) Uani 1 1 d . . . . .
H3_1 H 0.940914 0.505540 0.759449 0.039 Uiso 1 1 calc R U . . .
C4_1 C 0.83496(14) 0.58514(10) 0.74628(7) 0.0361(4) Uani 1 1 d . . . . .
H4_1 H 0.837974 0.591524 0.786949 0.043 Uiso 1 1 calc R U . . .
C5_1 C 0.76571(13) 0.62965(10) 0.70383(8) 0.0343(4) Uani 1 1 d . . . . .
C6_1 C 0.70257(15) 0.68345(11) 0.71957(9) 0.0436(4) Uani 1 1 d . . . . .
H6_1 H 0.705524 0.691546 0.760043 0.052 Uiso 1 1 calc R U . . .
C7_1 C 0.63592(15) 0.72505(12) 0.67724(10) 0.0490(5) Uani 1 1 d . . . . .
H7_1 H 0.593907 0.761443 0.688948 0.059 Uiso 1 1 calc R U . . .
C8_1 C 0.62984(15) 0.71422(11) 0.61812(9) 0.0449(4) Uani 1 1 d . . . . .
H8_1 H 0.583286 0.743029 0.589575 0.054 Uiso 1 1 calc R U . . .
C9_1 C 0.69129(13) 0.66142(9) 0.59972(8) 0.0346(4) Uani 1 1 d . . . . .
C10_1 C 0.68850(14) 0.64921(10) 0.53885(8) 0.0389(4) Uani 1 1 d . . . . .
H10_1 H 0.640927 0.676192 0.509450 0.047 Uiso 1 1 calc R U . . .
C11_1 C 0.75150(14) 0.60060(9) 0.52256(7) 0.0360(4) Uani 1 1 d . . . . .
H11_1 H 0.748876 0.595075 0.481859 0.043 Uiso 1 1 calc R U . . .
C12_1 C 0.82324(13) 0.55637(9) 0.56494(7) 0.0310(3) Uani 1 1 d . . . . .
C13_1 C 0.88986(14) 0.50528(10) 0.54946(7) 0.0355(4) Uani 1 1 d . . . . .
H13_1 H 0.890764 0.499904 0.509228 0.043 Uiso 1 1 calc R U . . .
C14_1 C 0.95480(14) 0.46219(10) 0.59175(7) 0.0355(4) Uani 1 1 d . . . . .
H14_1 H 0.997427 0.426785 0.579406 0.043 Uiso 1 1 calc R U . . .
C15_1 C 0.82638(12) 0.56541(9) 0.62581(7) 0.0277(3) Uani 1 1 d . . . . .
C16_1 C 0.76098(12) 0.61853(9) 0.64296(7) 0.0298(3) Uani 1 1 d . . . . .
C21_1 C 0.87472(12) 0.32364(9) 0.73072(7) 0.0318(3) Uani 1 1 d . . . . .
C22_1 C 0.87692(12) 0.28095(9) 0.78085(7) 0.0295(3) Uani 1 1 d . . . . .
C23_1 C 0.96259(12) 0.23235(9) 0.80666(8) 0.0336(4) Uani 1 1 d . . . . .
H23_1 H 1.019025 0.229373 0.788900 0.040 Uiso 1 1 calc R U . . .
C24_1 C 0.96443(13) 0.19139(9) 0.85498(8) 0.0345(4) Uani 1 1 d . . . . .
H24_1 H 1.021793 0.160070 0.869949 0.041 Uiso 1 1 calc R U . . .
C25_1 C 0.88199(12) 0.19360(9) 0.88474(7) 0.0315(3) Uani 1 1 d . . . . .
C26_1 C 0.88457(14) 0.15534(10) 0.93645(8) 0.0393(4) Uani 1 1 d . . . . .
H26_1 H 0.941953 0.124738 0.953102 0.047 Uiso 1 1 calc R U . . .
C27_1 C 0.80474(15) 0.16114(10) 0.96410(9) 0.0427(4) Uani 1 1 d . . . . .
H27_1 H 0.808361 0.135257 0.999849 0.051 Uiso 1 1 calc R U . . .
C28_1 C 0.71937(14) 0.20459(10) 0.93990(8) 0.0404(4) Uani 1 1 d . . . . .
H28_1 H 0.664444 0.207452 0.958867 0.048 Uiso 1 1 calc R U . . .
C29_1 C 0.71345(12) 0.24430(9) 0.88771(7) 0.0318(3) Uani 1 1 d . . . . .
C30_1 C 0.62597(13) 0.28997(11) 0.86149(9) 0.0418(4) Uani 1 1 d . . . . .
H30_1 H 0.569657 0.292148 0.879406 0.050 Uiso 1 1 calc R U . . .
C31_1 C 0.62216(12) 0.32736(9) 0.81511(9) 0.0383(4) Uani 1 1 d . . . . .
H31_1 H 0.562745 0.356527 0.799543 0.046 Uiso 1 1 calc R U . . .
C32_1 C 0.70508(12) 0.32750(8) 0.78463(7) 0.0307(3) Uani 1 1 d . . . . .
C33_1 C 0.70413(12) 0.36856(9) 0.73462(7) 0.0319(3) Uani 1 1 d . . . . .
H33_1 H 0.645864 0.398164 0.717573 0.038 Uiso 1 1 calc R U . . .
C34_1 C 0.78714(12) 0.36702(9) 0.70912(8) 0.0335(4) Uani 1 1 d . . . . .
H34_1 H 0.784438 0.396827 0.675385 0.040 Uiso 1 1 calc R U . . .
C35_1 C 0.79374(12) 0.28224(8) 0.80867(7) 0.0293(3) Uani 1 1 d . . . . .
C36_1 C 0.79611(12) 0.24009(9) 0.86005(7) 0.0299(3) Uani 1 1 d . . . . .
B1_3 B 0.51552(12) 0.10794(9) 0.65033(8) 0.0256(3) Uani 1 1 d . . . . .
C1_3 C 0.59338(15) 0.14071(9) 0.75731(8) 0.0386(4) Uani 1 1 d . . . . .
H1A_3 H 0.654374 0.115113 0.780598 0.058 Uiso 1 1 calc R U . . .
H1B_3 H 0.548421 0.154379 0.782881 0.058 Uiso 1 1 calc R U . . .
H1C_3 H 0.614725 0.185338 0.739827 0.058 Uiso 1 1 calc R U . . .
N1_3 N 0.53757(10) 0.09190(7) 0.71046(6) 0.0288(3) Uani 1 1 d . . . . .
B2_3 B 0.44337(12) 0.05089(9) 0.59758(7) 0.0239(3) Uani 1 1 d . . . . .
C3_3 C 0.57836(12) -0.04855(9) 0.60912(8) 0.0328(3) Uani 1 1 d . . . . .
H3A_3 H 0.617749 -0.056006 0.579437 0.049 Uiso 1 1 calc R U . . .
H3B_3 H 0.568483 -0.096099 0.626927 0.049 Uiso 1 1 calc R U . . .
H3C_3 H 0.616103 -0.014985 0.639740 0.049 Uiso 1 1 calc R U . . .
C4_3 C 0.41989(12) -0.06279(9) 0.53312(7) 0.0287(3) Uani 1 1 d . . . . .
H4A_3 H 0.462332 -0.073402 0.505484 0.043 Uiso 1 1 calc R U . . .
H4B_3 H 0.357306 -0.036716 0.512444 0.043 Uiso 1 1 calc R U . . .
H4C_3 H 0.401026 -0.109201 0.549271 0.043 Uiso 1 1 calc R U . . .
C2_3 C 0.50302(14) 0.02479(9) 0.73422(7) 0.0372(4) Uani 1 1 d . . . . .
H2A_3 H 0.562846 -0.002302 0.757219 0.056 Uiso 1 1 calc R U . . .
H2B_3 H 0.465409 -0.006281 0.701723 0.056 Uiso 1 1 calc R U . . .
H2C_3 H 0.457597 0.037875 0.759670 0.056 Uiso 1 1 calc R U . . .
N2_3 N 0.47816(9) -0.01658(7) 0.58118(5) 0.0250(3) Uani 1 1 d . . . . .
C1_4 C 0.54864(11) 0.18589(8) 0.62924(7) 0.0265(3) Uani 1 1 d . . . . .
C2_4 C 0.48879(11) 0.24987(8) 0.63147(6) 0.0261(3) Uani 1 1 d . . . . .
C3_4 C 0.40023(12) 0.24731(9) 0.65589(7) 0.0310(3) Uani 1 1 d . . . . .
H3_4 H 0.381944 0.201656 0.670515 0.037 Uiso 1 1 calc R U . . .
C4_4 C 0.34217(13) 0.30755(10) 0.65875(7) 0.0339(4) Uani 1 1 d . . . . .
H4_4 H 0.284733 0.303224 0.675556 0.041 Uiso 1 1 calc R U . . .
C5_4 C 0.36527(13) 0.37771(9) 0.63702(7) 0.0307(3) Uani 1 1 d . . . . .
C6_4 C 0.30342(14) 0.44043(10) 0.63771(7) 0.0363(4) Uani 1 1 d . . . . .
H6_4 H 0.243965 0.436767 0.652800 0.044 Uiso 1 1 calc R U . . .
C7_4 C 0.32881(15) 0.50734(10) 0.61653(8) 0.0397(4) Uani 1 1 d . . . . .
H7_4 H 0.286387 0.549244 0.617006 0.048 Uiso 1 1 calc R U . . .
C8_4 C 0.41513(15) 0.51382(9) 0.59471(7) 0.0377(4) Uani 1 1 d . . . . .
H8_4 H 0.432111 0.560490 0.581152 0.045 Uiso 1 1 calc R U . . .
C9_4 C 0.47842(13) 0.45257(9) 0.59217(7) 0.0339(4) Uani 1 1 d . . . . .
C10_4 C 0.56754(14) 0.45652(10) 0.56928(8) 0.0395(4) Uani 1 1 d . . . . .
H10_4 H 0.586308 0.502834 0.555976 0.047 Uiso 1 1 calc R U . . .
C11_4 C 0.62604(13) 0.39712(10) 0.56582(8) 0.0365(4) Uani 1 1 d . . . . .
H11_4 H 0.684452 0.402307 0.549963 0.044 Uiso 1 1 calc R U . . .
C12_4 C 0.60109(12) 0.32491(9) 0.58606(7) 0.0316(3) Uani 1 1 d . . . . .
C13_4 C 0.65963(12) 0.26172(10) 0.58425(7) 0.0347(4) Uani 1 1 d . . . . .
H13_4 H 0.718741 0.264894 0.568803 0.042 Uiso 1 1 calc R U . . .
C14_4 C 0.63309(12) 0.19375(9) 0.60470(7) 0.0316(3) Uani 1 1 d . . . . .
H14_4 H 0.673767 0.151602 0.601814 0.038 Uiso 1 1 calc R U . . .
C15_4 C 0.51393(12) 0.31911(9) 0.61006(6) 0.0273(3) Uani 1 1 d . . . . .
C16_4 C 0.45248(12) 0.38310(8) 0.61331(7) 0.0293(3) Uani 1 1 d . . . . .
C21_4 C 0.33349(11) 0.08160(8) 0.56398(6) 0.0236(3) Uani 1 1 d . . . . .
C22_4 C 0.24007(11) 0.05631(8) 0.57528(6) 0.0216(3) Uani 1 1 d . . . . .
C23_4 C 0.23688(11) -0.00400(8) 0.61496(6) 0.0248(3) Uani 1 1 d . . . . .
H23_4 H 0.299381 -0.027819 0.634057 0.030 Uiso 1 1 calc R U . . .
C24_4 C 0.14747(12) -0.02777(8) 0.62586(7) 0.0270(3) Uani 1 1 d . . . . .
H24_4 H 0.148820 -0.067577 0.652470 0.032 Uiso 1 1 calc R U . . .
C25_4 C 0.05062(11) 0.00601(8) 0.59799(6) 0.0254(3) Uani 1 1 d . . . . .
C26_4 C -0.04293(12) -0.01792(9) 0.60805(7) 0.0309(3) Uani 1 1 d . . . . .
H26_4 H -0.043460 -0.057158 0.634898 0.037 Uiso 1 1 calc R U . . .
C27_4 C -0.13491(12) 0.01523(10) 0.57911(8) 0.0339(4) Uani 1 1 d . . . . .
H27_4 H -0.197857 -0.001471 0.586383 0.041 Uiso 1 1 calc R U . . .
C28_4 C -0.13579(12) 0.07238(9) 0.53976(7) 0.0316(3) Uani 1 1 d . . . . .
H28_4 H -0.199454 0.094397 0.520292 0.038 Uiso 1 1 calc R U . . .
C29_4 C -0.04454(11) 0.09814(8) 0.52824(7) 0.0261(3) Uani 1 1 d . . . . .
C30_4 C -0.04270(12) 0.15716(9) 0.48745(7) 0.0319(3) Uani 1 1 d . . . . .
H30_4 H -0.105591 0.179944 0.467650 0.038 Uiso 1 1 calc R U . . .
C31_4 C 0.04513(13) 0.18061(9) 0.47681(7) 0.0317(3) Uani 1 1 d . . . . .
H31_4 H 0.043419 0.219665 0.449497 0.038 Uiso 1 1 calc R U . . .
C32_4 C 0.14278(11) 0.14817(8) 0.50572(6) 0.0260(3) Uani 1 1 d . . . . .
C33_4 C 0.23518(12) 0.17146(9) 0.49435(7) 0.0295(3) Uani 1 1 d . . . . .
H33_4 H 0.234666 0.209420 0.466282 0.035 Uiso 1 1 calc R U . . .
C34_4 C 0.32789(12) 0.13967(9) 0.52369(7) 0.0278(3) Uani 1 1 d . . . . .
H34_4 H 0.389908 0.157938 0.516206 0.033 Uiso 1 1 calc R U . . .
C35_4 C 0.14467(11) 0.09003(8) 0.54670(6) 0.0224(3) Uani 1 1 d . . . . .
C36_4 C 0.05043(11) 0.06496(8) 0.55792(6) 0.0234(3) Uani 1 1 d . . . . .

loop_
_atom_site_aniso_label
_atom_site_aniso_U_11
_atom_site_aniso_U_22
_atom_site_aniso_U_33
_atom_site_aniso_U_23
_atom_site_aniso_U_13
_atom_site_aniso_U_12
C1 0.0336(9) 0.0403(10) 0.0469(10) -0.0103(8) 0.0120(8) -0.0075(7)
N1 0.0292(7) 0.0344(7) 0.0351(7) -0.0066(6) 0.0083(6) 0.0001(6)
B1 0.0319(9) 0.0327(9) 0.0288(9) -0.0049(7) 0.0113(7) 0.0005(7)
C2 0.0318(8) 0.0439(10) 0.0410(10) -0.0074(8) 0.0032(7) 0.0034(7)
N2 0.0316(7) 0.0366(8) 0.0382(8) -0.0111(6) 0.0065(6) -0.0015(6)
B2 0.0327(9) 0.0344(10) 0.0284(9) -0.0043(7) 0.0035(7) -0.0010(8)
C4 0.0415(10) 0.0389(10) 0.0529(11) -0.0181(8) 0.0111(8) -0.0055(8)
C3 0.0408(10) 0.0513(12) 0.0606(12) -0.0209(10) 0.0210(9) -0.0038(9)
C1_1 0.0321(8) 0.0310(8) 0.0286(8) -0.0032(6) 0.0085(6) -0.0057(6)
C2_1 0.0289(7) 0.0287(8) 0.0272(7) -0.0021(6) 0.0084(6) -0.0057(6)
C3_1 0.0370(8) 0.0352(9) 0.0259(8) 0.0003(6) 0.0074(6) -0.0006(7)
C4_1 0.0425(9) 0.0401(9) 0.0286(8) -0.0038(7) 0.0145(7) -0.0018(8)
C5_1 0.0338(8) 0.0353(9) 0.0355(9) -0.0038(7) 0.0119(7) -0.0033(7)
C6_1 0.0433(10) 0.0464(11) 0.0441(10) -0.0078(8) 0.0165(8) 0.0019(8)
C7_1 0.0423(10) 0.0468(11) 0.0588(12) -0.0066(9) 0.0139(9) 0.0095(9)
C8_1 0.0380(9) 0.0393(10) 0.0539(11) 0.0002(8) 0.0048(8) 0.0050(8)
C9_1 0.0332(8) 0.0288(8) 0.0396(9) 0.0002(7) 0.0047(7) -0.0061(7)
C10_1 0.0439(10) 0.0294(9) 0.0375(9) 0.0035(7) -0.0011(7) -0.0064(7)
C11_1 0.0462(10) 0.0327(9) 0.0263(8) 0.0007(6) 0.0037(7) -0.0110(7)
C12_1 0.0371(8) 0.0280(8) 0.0277(8) -0.0018(6) 0.0078(6) -0.0101(7)
C13_1 0.0487(10) 0.0349(9) 0.0246(8) -0.0030(6) 0.0125(7) -0.0073(7)
C14_1 0.0405(9) 0.0352(9) 0.0338(9) -0.0052(7) 0.0151(7) -0.0014(7)
C15_1 0.0292(7) 0.0265(8) 0.0277(7) -0.0015(6) 0.0076(6) -0.0084(6)
C16_1 0.0288(8) 0.0271(8) 0.0340(8) -0.0013(6) 0.0084(6) -0.0074(6)
C21_1 0.0288(8) 0.0300(8) 0.0352(8) -0.0105(7) 0.0050(6) -0.0032(6)
C22_1 0.0253(7) 0.0280(8) 0.0336(8) -0.0127(6) 0.0044(6) -0.0022(6)
C23_1 0.0287(8) 0.0340(9) 0.0384(9) -0.0094(7) 0.0091(7) 0.0016(7)
C24_1 0.0329(8) 0.0288(8) 0.0391(9) -0.0050(7) 0.0036(7) 0.0048(7)
C25_1 0.0298(8) 0.0228(7) 0.0397(9) -0.0094(6) 0.0047(7) -0.0025(6)
C26_1 0.0377(9) 0.0288(8) 0.0496(10) -0.0008(7) 0.0072(8) -0.0014(7)
C27_1 0.0473(10) 0.0367(10) 0.0450(10) 0.0022(8) 0.0130(8) -0.0080(8)
C28_1 0.0384(9) 0.0400(10) 0.0457(10) -0.0071(8) 0.0160(8) -0.0105(8)
C29_1 0.0292(8) 0.0265(8) 0.0393(9) -0.0106(7) 0.0074(7) -0.0066(6)
C30_1 0.0249(8) 0.0430(10) 0.0572(12) -0.0262(9) 0.0096(8) -0.0031(7)
C31_1 0.0219(7) 0.0230(8) 0.0692(13) -0.0184(8) 0.0100(8) -0.0031(6)
C32_1 0.0274(7) 0.0228(7) 0.0393(9) -0.0110(6) 0.0035(6) -0.0034(6)
C33_1 0.0249(7) 0.0268(8) 0.0392(9) -0.0060(7) -0.0013(6) 0.0007(6)
C34_1 0.0296(8) 0.0315(8) 0.0370(9) -0.0066(7) 0.0037(7) -0.0035(6)
C35_1 0.0309(8) 0.0223(7) 0.0328(8) -0.0095(6) 0.0039(6) -0.0051(6)
C36_1 0.0279(7) 0.0249(8) 0.0355(8) -0.0101(6) 0.0052(6) -0.0052(6)
B1_3 0.0217(7) 0.0231(8) 0.0310(9) -0.0019(7) 0.0046(6) 0.0025(6)
C1_3 0.0503(10) 0.0270(8) 0.0322(8) -0.0038(7) -0.0016(7) -0.0039(7)
N1_3 0.0334(7) 0.0208(6) 0.0286(7) -0.0021(5) 0.0008(5) -0.0014(5)
B2_3 0.0222(7) 0.0245(8) 0.0249(8) 0.0014(6) 0.0056(6) -0.0023(6)
C3_3 0.0245(7) 0.0313(8) 0.0397(9) -0.0038(7) 0.0024(6) 0.0058(6)
C4_3 0.0280(7) 0.0264(8) 0.0299(8) -0.0042(6) 0.0040(6) -0.0017(6)
C2_3 0.0475(10) 0.0273(8) 0.0316(8) 0.0032(7) -0.0001(7) -0.0063(7)
N2_3 0.0204(6) 0.0251(6) 0.0275(6) -0.0021(5) 0.0022(5) 0.0002(5)
C1_4 0.0254(7) 0.0266(8) 0.0254(7) -0.0016(6) 0.0021(6) -0.0027(6)
C2_4 0.0270(7) 0.0244(7) 0.0253(7) 0.0000(6) 0.0033(6) -0.0023(6)
C3_4 0.0322(8) 0.0277(8) 0.0347(8) 0.0032(6) 0.0111(7) -0.0003(6)
C4_4 0.0322(8) 0.0353(9) 0.0359(9) 0.0023(7) 0.0116(7) 0.0029(7)
C5_4 0.0349(8) 0.0295(8) 0.0245(7) -0.0011(6) 0.0012(6) 0.0039(6)
C6_4 0.0421(9) 0.0362(9) 0.0288(8) -0.0024(7) 0.0053(7) 0.0074(7)
C7_4 0.0530(11) 0.0309(9) 0.0312(8) -0.0033(7) 0.0030(8) 0.0098(8)
C8_4 0.0549(11) 0.0233(8) 0.0300(8) 0.0022(6) 0.0012(7) -0.0002(7)
C9_4 0.0411(9) 0.0288(8) 0.0277(8) 0.0022(6) 0.0005(7) -0.0032(7)
C10_4 0.0467(10) 0.0338(9) 0.0362(9) 0.0057(7) 0.0065(8) -0.0081(8)
C11_4 0.0354(9) 0.0395(9) 0.0350(9) 0.0043(7) 0.0096(7) -0.0080(7)
C12_4 0.0313(8) 0.0345(9) 0.0280(8) 0.0016(6) 0.0052(6) -0.0057(7)
C13_4 0.0266(8) 0.0462(10) 0.0327(8) 0.0008(7) 0.0101(6) -0.0057(7)
C14_4 0.0261(7) 0.0349(9) 0.0327(8) -0.0032(7) 0.0054(6) 0.0020(6)
C15_4 0.0292(7) 0.0283(8) 0.0218(7) 0.0001(6) 0.0010(6) -0.0041(6)
C16_4 0.0359(8) 0.0247(7) 0.0227(7) 0.0006(6) -0.0015(6) -0.0019(6)
C21_4 0.0235(7) 0.0217(7) 0.0246(7) -0.0021(5) 0.0040(5) 0.0006(5)
C22_4 0.0226(7) 0.0198(7) 0.0212(7) -0.0022(5) 0.0030(5) 0.0007(5)
C23_4 0.0236(7) 0.0234(7) 0.0254(7) 0.0015(6) 0.0024(6) 0.0022(6)
C24_4 0.0296(8) 0.0243(7) 0.0264(7) 0.0025(6) 0.0053(6) -0.0013(6)
C25_4 0.0257(7) 0.0253(7) 0.0247(7) -0.0048(6) 0.0054(6) -0.0024(6)
C26_4 0.0306(8) 0.0313(8) 0.0313(8) -0.0029(6) 0.0085(6) -0.0057(6)
C27_4 0.0243(7) 0.0381(9) 0.0401(9) -0.0098(7) 0.0092(7) -0.0079(7)
C28_4 0.0219(7) 0.0338(8) 0.0364(8) -0.0108(7) 0.0022(6) 0.0014(6)
C29_4 0.0234(7) 0.0256(7) 0.0273(7) -0.0076(6) 0.0023(6) 0.0023(6)
C30_4 0.0312(8) 0.0274(8) 0.0315(8) -0.0026(6) -0.0032(6) 0.0101(6)
C31_4 0.0367(9) 0.0253(8) 0.0294(8) 0.0035(6) 0.0012(6) 0.0081(6)
C32_4 0.0274(7) 0.0226(7) 0.0258(7) 0.0004(6) 0.0023(6) 0.0038(6)
C33_4 0.0339(8) 0.0240(7) 0.0301(8) 0.0066(6) 0.0067(6) 0.0010(6)
C34_4 0.0268(7) 0.0266(8) 0.0305(8) 0.0018(6) 0.0079(6) -0.0015(6)
C35_4 0.0244(7) 0.0201(7) 0.0218(7) -0.0033(5) 0.0038(5) 0.0013(5)
C36_4 0.0232(7) 0.0226(7) 0.0229(7) -0.0059(5) 0.0028(5) 0.0012(5)

_geom_special_details            
;
 All esds (except the esd in the dihedral angle between two l.s. planes)
 are estimated using the full covariance matrix.  The cell esds are taken
 into account individually in the estimation of esds in distances, angles
 and torsion angles; correlations between esds in cell parameters are only
 used when they are defined by crystal symmetry.  An approximate (isotropic)
 treatment of cell esds is used for estimating esds involving l.s. planes.
;

loop_
_geom_bond_atom_site_label_1
_geom_bond_atom_site_label_2
_geom_bond_distance
_geom_bond_site_symmetry_2
_geom_bond_publ_flag
C1 N1 1.465(2) . ?
C1 H1A 0.9800 . ?
C1 H1B 0.9800 . ?
C1 H1C 0.9800 . ?
N1 B1 1.398(2) . ?
N1 C2 1.458(2) . ?
B1 C1_1 1.592(3) . ?
B1 B2 1.720(3) . ?
C2 H2A 0.9800 . ?
C2 H2B 0.9800 . ?
C2 H2C 0.9800 . ?
N2 B2 1.397(2) . ?
N2 C3 1.452(2) . ?
N2 C4 1.466(2) . ?
B2 C21_1 1.602(3) . ?
C4 H4A 0.9800 . ?
C4 H4B 0.9800 . ?
C4 H4C 0.9800 . ?
C3 H3A 0.9800 . ?
C3 H3B 0.9800 . ?
C3 H3C 0.9800 . ?
C1_1 C14_1 1.405(2) . ?
C1_1 C2_1 1.414(2) . ?
C2_1 C15_1 1.423(2) . ?
C2_1 C3_1 1.443(2) . ?
C3_1 C4_1 1.350(2) . ?
C3_1 H3_1 0.9500 . ?
C4_1 C5_1 1.430(3) . ?
C4_1 H4_1 0.9500 . ?
C5_1 C6_1 1.398(3) . ?
C5_1 C16_1 1.425(2) . ?
C6_1 C7_1 1.382(3) . ?
C6_1 H6_1 0.9500 . ?
C7_1 C8_1 1.380(3) . ?
C7_1 H7_1 0.9500 . ?
C8_1 C9_1 1.397(3) . ?
C8_1 H8_1 0.9500 . ?
C9_1 C16_1 1.426(2) . ?
C9_1 C10_1 1.433(3) . ?
C10_1 C11_1 1.339(3) . ?
C10_1 H10_1 0.9500 . ?
C11_1 C12_1 1.442(2) . ?
C11_1 H11_1 0.9500 . ?
C12_1 C13_1 1.394(2) . ?
C12_1 C15_1 1.425(2) . ?
C13_1 C14_1 1.386(3) . ?
C13_1 H13_1 0.9500 . ?
C14_1 H14_1 0.9500 . ?
C15_1 C16_1 1.424(2) . ?
C21_1 C34_1 1.399(2) . ?
C21_1 C22_1 1.399(2) . ?
C22_1 C35_1 1.423(2) . ?
C22_1 C23_1 1.455(2) . ?
C23_1 C24_1 1.348(3) . ?
C23_1 H23_1 0.9500 . ?
C24_1 C25_1 1.444(2) . ?
C24_1 H24_1 0.9500 . ?
C25_1 C26_1 1.388(3) . ?
C25_1 C36_1 1.428(2) . ?
C26_1 C27_1 1.384(3) . ?
C26_1 H26_1 0.9500 . ?
C27_1 C28_1 1.389(3) . ?
C27_1 H27_1 0.9500 . ?
C28_1 C29_1 1.403(3) . ?
C28_1 H28_1 0.9500 . ?
C29_1 C36_1 1.416(2) . ?
C29_1 C30_1 1.442(3) . ?
C30_1 C31_1 1.270(3) . ?
C30_1 H30_1 0.9500 . ?
C31_1 C32_1 1.461(2) . ?
C31_1 H31_1 0.9500 . ?
C32_1 C33_1 1.385(2) . ?
C32_1 C35_1 1.439(2) . ?
C33_1 C34_1 1.386(2) . ?
C33_1 H33_1 0.9500 . ?
C34_1 H34_1 0.9500 . ?
C35_1 C36_1 1.419(2) . ?
B1_3 N1_3 1.396(2) . ?
B1_3 C1_4 1.594(2) . ?
B1_3 B2_3 1.714(2) . ?
C1_3 N1_3 1.462(2) . ?
C1_3 H1A_3 0.9800 . ?
C1_3 H1B_3 0.9800 . ?
C1_3 H1C_3 0.9800 . ?
N1_3 C2_3 1.459(2) . ?
B2_3 N2_3 1.395(2) . ?
B2_3 C21_4 1.589(2) . ?
C3_3 N2_3 1.4602(19) . ?
C3_3 H3A_3 0.9800 . ?
C3_3 H3B_3 0.9800 . ?
C3_3 H3C_3 0.9800 . ?
C4_3 N2_3 1.4638(19) . ?
C4_3 H4A_3 0.9800 . ?
C4_3 H4B_3 0.9800 . ?
C4_3 H4C_3 0.9800 . ?
C2_3 H2A_3 0.9800 . ?
C2_3 H2B_3 0.9800 . ?
C2_3 H2C_3 0.9800 . ?
C1_4 C14_4 1.397(2) . ?
C1_4 C2_4 1.418(2) . ?
C2_4 C15_4 1.422(2) . ?
C2_4 C3_4 1.439(2) . ?
C3_4 C4_4 1.351(2) . ?
C3_4 H3_4 0.9500 . ?
C4_4 C5_4 1.431(2) . ?
C4_4 H4_4 0.9500 . ?
C5_4 C6_4 1.409(2) . ?
C5_4 C16_4 1.415(2) . ?
C6_4 C7_4 1.383(3) . ?
C6_4 H6_4 0.9500 . ?
C7_4 C8_4 1.380(3) . ?
C7_4 H7_4 0.9500 . ?
C8_4 C9_4 1.407(2) . ?
C8_4 H8_4 0.9500 . ?
C9_4 C16_4 1.426(2) . ?
C9_4 C10_4 1.426(3) . ?
C10_4 C11_4 1.345(3) . ?
C10_4 H10_4 0.9500 . ?
C11_4 C12_4 1.458(2) . ?
C11_4 H11_4 0.9500 . ?
C12_4 C13_4 1.394(2) . ?
C12_4 C15_4 1.419(2) . ?
C13_4 C14_4 1.398(2) . ?
C13_4 H13_4 0.9500 . ?
C14_4 H14_4 0.9500 . ?
C15_4 C16_4 1.435(2) . ?
C21_4 C34_4 1.402(2) . ?
C21_4 C22_4 1.418(2) . ?
C22_4 C35_4 1.426(2) . ?
C22_4 C23_4 1.441(2) . ?
C23_4 C24_4 1.355(2) . ?
C23_4 H23_4 0.9500 . ?
C24_4 C25_4 1.437(2) . ?
C24_4 H24_4 0.9500 . ?
C25_4 C26_4 1.400(2) . ?
C25_4 C36_4 1.421(2) . ?
C26_4 C27_4 1.388(2) . ?
C26_4 H26_4 0.9500 . ?
C27_4 C28_4 1.384(3) . ?
C27_4 H27_4 0.9500 . ?
C28_4 C29_4 1.396(2) . ?
C28_4 H28_4 0.9500 . ?
C29_4 C36_4 1.424(2) . ?
C29_4 C30_4 1.438(2) . ?
C30_4 C31_4 1.331(2) . ?
C30_4 H30_4 0.9500 . ?
C31_4 C32_4 1.442(2) . ?
C31_4 H31_4 0.9500 . ?
C32_4 C33_4 1.394(2) . ?
C32_4 C35_4 1.421(2) . ?
C33_4 C34_4 1.388(2) . ?
C33_4 H33_4 0.9500 . ?
C34_4 H34_4 0.9500 . ?
C35_4 C36_4 1.426(2) . ?

loop_
_geom_angle_atom_site_label_1
_geom_angle_atom_site_label_2
_geom_angle_atom_site_label_3
_geom_angle
_geom_angle_site_symmetry_1
_geom_angle_site_symmetry_3
_geom_angle_publ_flag
N1 C1 H1A 109.5 . . ?
N1 C1 H1B 109.5 . . ?
H1A C1 H1B 109.5 . . ?
N1 C1 H1C 109.5 . . ?
H1A C1 H1C 109.5 . . ?
H1B C1 H1C 109.5 . . ?
B1 N1 C2 122.86(15) . . ?
B1 N1 C1 124.95(15) . . ?
C2 N1 C1 112.13(14) . . ?
N1 B1 C1_1 120.79(15) . . ?
N1 B1 B2 124.97(15) . . ?
C1_1 B1 B2 114.03(14) . . ?
N1 C2 H2A 109.5 . . ?
N1 C2 H2B 109.5 . . ?
H2A C2 H2B 109.5 . . ?
N1 C2 H2C 109.5 . . ?
H2A C2 H2C 109.5 . . ?
H2B C2 H2C 109.5 . . ?
B2 N2 C3 123.41(16) . . ?
B2 N2 C4 124.79(15) . . ?
C3 N2 C4 111.72(14) . . ?
N2 B2 C21_1 119.59(15) . . ?
N2 B2 B1 124.07(15) . . ?
C21_1 B2 B1 115.88(14) . . ?
N2 C4 H4A 109.5 . . ?
N2 C4 H4B 109.5 . . ?
H4A C4 H4B 109.5 . . ?
N2 C4 H4C 109.5 . . ?
H4A C4 H4C 109.5 . . ?
H4B C4 H4C 109.5 . . ?
N2 C3 H3A 109.5 . . ?
N2 C3 H3B 109.5 . . ?
H3A C3 H3B 109.5 . . ?
N2 C3 H3C 109.5 . . ?
H3A C3 H3C 109.5 . . ?
H3B C3 H3C 109.5 . . ?
C14_1 C1_1 C2_1 117.17(15) . . ?
C14_1 C1_1 B1 120.29(15) . . ?
C2_1 C1_1 B1 122.08(14) . . ?
C1_1 C2_1 C15_1 120.90(14) . . ?
C1_1 C2_1 C3_1 121.44(15) . . ?
C15_1 C2_1 C3_1 117.65(15) . . ?
C4_1 C3_1 C2_1 121.79(16) . . ?
C4_1 C3_1 H3_1 119.1 . . ?
C2_1 C3_1 H3_1 119.1 . . ?
C3_1 C4_1 C5_1 121.57(15) . . ?
C3_1 C4_1 H4_1 119.2 . . ?
C5_1 C4_1 H4_1 119.2 . . ?
C6_1 C5_1 C16_1 118.79(16) . . ?
C6_1 C5_1 C4_1 122.74(16) . . ?
C16_1 C5_1 C4_1 118.47(15) . . ?
C7_1 C6_1 C5_1 121.12(18) . . ?
C7_1 C6_1 H6_1 119.4 . . ?
C5_1 C6_1 H6_1 119.4 . . ?
C8_1 C7_1 C6_1 120.62(18) . . ?
C8_1 C7_1 H7_1 119.7 . . ?
C6_1 C7_1 H7_1 119.7 . . ?
C7_1 C8_1 C9_1 120.85(18) . . ?
C7_1 C8_1 H8_1 119.6 . . ?
C9_1 C8_1 H8_1 119.6 . . ?
C8_1 C9_1 C16_1 119.09(17) . . ?
C8_1 C9_1 C10_1 122.62(17) . . ?
C16_1 C9_1 C10_1 118.28(16) . . ?
C11_1 C10_1 C9_1 121.40(16) . . ?
C11_1 C10_1 H10_1 119.3 . . ?
C9_1 C10_1 H10_1 119.3 . . ?
C10_1 C11_1 C12_1 121.96(16) . . ?
C10_1 C11_1 H11_1 119.0 . . ?
C12_1 C11_1 H11_1 119.0 . . ?
C13_1 C12_1 C15_1 118.25(15) . . ?
C13_1 C12_1 C11_1 123.41(15) . . ?
C15_1 C12_1 C11_1 118.34(15) . . ?
C14_1 C13_1 C12_1 121.15(15) . . ?
C14_1 C13_1 H13_1 119.4 . . ?
C12_1 C13_1 H13_1 119.4 . . ?
C13_1 C14_1 C1_1 122.46(16) . . ?
C13_1 C14_1 H14_1 118.8 . . ?
C1_1 C14_1 H14_1 118.8 . . ?
C2_1 C15_1 C16_1 120.58(14) . . ?
C2_1 C15_1 C12_1 120.00(15) . . ?
C16_1 C15_1 C12_1 119.42(15) . . ?
C15_1 C16_1 C5_1 119.92(15) . . ?
C15_1 C16_1 C9_1 120.56(15) . . ?
C5_1 C16_1 C9_1 119.52(15) . . ?
C34_1 C21_1 C22_1 117.12(15) . . ?
C34_1 C21_1 B2 118.62(16) . . ?
C22_1 C21_1 B2 124.25(15) . . ?
C21_1 C22_1 C35_1 121.19(15) . . ?
C21_1 C22_1 C23_1 122.28(15) . . ?
C35_1 C22_1 C23_1 116.53(15) . . ?
C24_1 C23_1 C22_1 122.07(15) . . ?
C24_1 C23_1 H23_1 119.0 . . ?
C22_1 C23_1 H23_1 119.0 . . ?
C23_1 C24_1 C25_1 122.12(15) . . ?
C23_1 C24_1 H24_1 118.9 . . ?
C25_1 C24_1 H24_1 118.9 . . ?
C26_1 C25_1 C36_1 119.45(16) . . ?
C26_1 C25_1 C24_1 123.33(16) . . ?
C36_1 C25_1 C24_1 117.18(15) . . ?
C27_1 C26_1 C25_1 120.95(17) . . ?
C27_1 C26_1 H26_1 119.5 . . ?
C25_1 C26_1 H26_1 119.5 . . ?
C26_1 C27_1 C28_1 120.38(18) . . ?
C26_1 C27_1 H27_1 119.8 . . ?
C28_1 C27_1 H27_1 119.8 . . ?
C27_1 C28_1 C29_1 120.65(17) . . ?
C27_1 C28_1 H28_1 119.7 . . ?
C29_1 C28_1 H28_1 119.7 . . ?
C28_1 C29_1 C36_1 119.21(16) . . ?
C28_1 C29_1 C30_1 122.02(16) . . ?
C36_1 C29_1 C30_1 118.77(16) . . ?
C31_1 C30_1 C29_1 121.79(17) . . ?
C31_1 C30_1 H30_1 119.1 . . ?
C29_1 C30_1 H30_1 119.1 . . ?
C30_1 C31_1 C32_1 122.92(16) . . ?
C30_1 C31_1 H31_1 118.5 . . ?
C32_1 C31_1 H31_1 118.5 . . ?
C33_1 C32_1 C35_1 118.13(15) . . ?
C33_1 C32_1 C31_1 124.36(15) . . ?
C35_1 C32_1 C31_1 117.51(16) . . ?
C32_1 C33_1 C34_1 120.82(15) . . ?
C32_1 C33_1 H33_1 119.6 . . ?
C34_1 C33_1 H33_1 119.6 . . ?
C33_1 C34_1 C21_1 123.09(16) . . ?
C33_1 C34_1 H34_1 118.5 . . ?
C21_1 C34_1 H34_1 118.5 . . ?
C36_1 C35_1 C22_1 121.54(15) . . ?
C36_1 C35_1 C32_1 118.82(15) . . ?
C22_1 C35_1 C32_1 119.64(15) . . ?
C29_1 C36_1 C35_1 120.15(15) . . ?
C29_1 C36_1 C25_1 119.31(16) . . ?
C35_1 C36_1 C25_1 120.53(15) . . ?
N1_3 B1_3 C1_4 119.40(14) . . ?
N1_3 B1_3 B2_3 122.86(14) . . ?
C1_4 B1_3 B2_3 117.46(13) . . ?
N1_3 C1_3 H1A_3 109.5 . . ?
N1_3 C1_3 H1B_3 109.5 . . ?
H1A_3 C1_3 H1B_3 109.5 . . ?
N1_3 C1_3 H1C_3 109.5 . . ?
H1A_3 C1_3 H1C_3 109.5 . . ?
H1B_3 C1_3 H1C_3 109.5 . . ?
B1_3 N1_3 C2_3 123.35(13) . . ?
B1_3 N1_3 C1_3 124.92(14) . . ?
C2_3 N1_3 C1_3 111.68(13) . . ?
N2_3 B2_3 C21_4 120.13(13) . . ?
N2_3 B2_3 B1_3 123.99(13) . . ?
C21_4 B2_3 B1_3 115.77(13) . . ?
N2_3 C3_3 H3A_3 109.5 . . ?
N2_3 C3_3 H3B_3 109.5 . . ?
H3A_3 C3_3 H3B_3 109.5 . . ?
N2_3 C3_3 H3C_3 109.5 . . ?
H3A_3 C3_3 H3C_3 109.5 . . ?
H3B_3 C3_3 H3C_3 109.5 . . ?
N2_3 C4_3 H4A_3 109.5 . . ?
N2_3 C4_3 H4B_3 109.5 . . ?
H4A_3 C4_3 H4B_3 109.5 . . ?
N2_3 C4_3 H4C_3 109.5 . . ?
H4A_3 C4_3 H4C_3 109.5 . . ?
H4B_3 C4_3 H4C_3 109.5 . . ?
N1_3 C2_3 H2A_3 109.5 . . ?
N1_3 C2_3 H2B_3 109.5 . . ?
H2A_3 C2_3 H2B_3 109.5 . . ?
N1_3 C2_3 H2C_3 109.5 . . ?
H2A_3 C2_3 H2C_3 109.5 . . ?
H2B_3 C2_3 H2C_3 109.5 . . ?
B2_3 N2_3 C3_3 123.82(13) . . ?
B2_3 N2_3 C4_3 124.15(12) . . ?
C3_3 N2_3 C4_3 112.01(12) . . ?
C14_4 C1_4 C2_4 117.05(14) . . ?
C14_4 C1_4 B1_3 122.23(14) . . ?
C2_4 C1_4 B1_3 120.62(13) . . ?
C1_4 C2_4 C15_4 121.53(14) . . ?
C1_4 C2_4 C3_4 121.17(14) . . ?
C15_4 C2_4 C3_4 117.30(14) . . ?
C4_4 C3_4 C2_4 122.33(15) . . ?
C4_4 C3_4 H3_4 118.8 . . ?
C2_4 C3_4 H3_4 118.8 . . ?
C3_4 C4_4 C5_4 121.47(15) . . ?
C3_4 C4_4 H4_4 119.3 . . ?
C5_4 C4_4 H4_4 119.3 . . ?
C6_4 C5_4 C16_4 119.59(15) . . ?
C6_4 C5_4 C4_4 122.20(16) . . ?
C16_4 C5_4 C4_4 118.21(14) . . ?
C7_4 C6_4 C5_4 120.33(17) . . ?
C7_4 C6_4 H6_4 119.8 . . ?
C5_4 C6_4 H6_4 119.8 . . ?
C8_4 C7_4 C6_4 120.67(16) . . ?
C8_4 C7_4 H7_4 119.7 . . ?
C6_4 C7_4 H7_4 119.7 . . ?
C7_4 C8_4 C9_4 121.17(16) . . ?
C7_4 C8_4 H8_4 119.4 . . ?
C9_4 C8_4 H8_4 119.4 . . ?
C8_4 C9_4 C16_4 118.70(16) . . ?
C8_4 C9_4 C10_4 123.07(16) . . ?
C16_4 C9_4 C10_4 118.23(16) . . ?
C11_4 C10_4 C9_4 122.46(16) . . ?
C11_4 C10_4 H10_4 118.8 . . ?
C9_4 C10_4 H10_4 118.8 . . ?
C10_4 C11_4 C12_4 120.96(16) . . ?
C10_4 C11_4 H11_4 119.5 . . ?
C12_4 C11_4 H11_4 119.5 . . ?
C13_4 C12_4 C15_4 118.38(15) . . ?
C13_4 C12_4 C11_4 123.43(15) . . ?
C15_4 C12_4 C11_4 118.17(15) . . ?
C12_4 C13_4 C14_4 121.33(15) . . ?
C12_4 C13_4 H13_4 119.3 . . ?
C14_4 C13_4 H13_4 119.3 . . ?
C1_4 C14_4 C13_4 122.06(15) . . ?
C1_4 C14_4 H14_4 119.0 . . ?
C13_4 C14_4 H14_4 119.0 . . ?
C12_4 C15_4 C2_4 119.64(15) . . ?
C12_4 C15_4 C16_4 120.01(14) . . ?
C2_4 C15_4 C16_4 120.34(14) . . ?
C5_4 C16_4 C9_4 119.50(15) . . ?
C5_4 C16_4 C15_4 120.34(14) . . ?
C9_4 C16_4 C15_4 120.15(15) . . ?
C34_4 C21_4 C22_4 117.68(13) . . ?
C34_4 C21_4 B2_3 119.01(13) . . ?
C22_4 C21_4 B2_3 123.19(13) . . ?
C21_4 C22_4 C35_4 120.31(13) . . ?
C21_4 C22_4 C23_4 122.20(13) . . ?
C35_4 C22_4 C23_4 117.49(13) . . ?
C24_4 C23_4 C22_4 122.02(13) . . ?
C24_4 C23_4 H23_4 119.0 . . ?
C22_4 C23_4 H23_4 119.0 . . ?
C23_4 C24_4 C25_4 121.34(14) . . ?
C23_4 C24_4 H24_4 119.3 . . ?
C25_4 C24_4 H24_4 119.3 . . ?
C26_4 C25_4 C36_4 119.19(14) . . ?
C26_4 C25_4 C24_4 122.50(14) . . ?
C36_4 C25_4 C24_4 118.30(13) . . ?
C27_4 C26_4 C25_4 120.53(15) . . ?
C27_4 C26_4 H26_4 119.7 . . ?
C25_4 C26_4 H26_4 119.7 . . ?
C28_4 C27_4 C26_4 120.62(15) . . ?
C28_4 C27_4 H27_4 119.7 . . ?
C26_4 C27_4 H27_4 119.7 . . ?
C27_4 C28_4 C29_4 120.97(15) . . ?
C27_4 C28_4 H28_4 119.5 . . ?
C29_4 C28_4 H28_4 119.5 . . ?
C28_4 C29_4 C36_4 118.98(15) . . ?
C28_4 C29_4 C30_4 122.43(14) . . ?
C36_4 C29_4 C30_4 118.59(14) . . ?
C31_4 C30_4 C29_4 121.49(14) . . ?
C31_4 C30_4 H30_4 119.3 . . ?
C29_4 C30_4 H30_4 119.3 . . ?
C30_4 C31_4 C32_4 121.59(15) . . ?
C30_4 C31_4 H31_4 119.2 . . ?
C32_4 C31_4 H31_4 119.2 . . ?
C33_4 C32_4 C35_4 118.97(13) . . ?
C33_4 C32_4 C31_4 122.20(14) . . ?
C35_4 C32_4 C31_4 118.83(14) . . ?
C34_4 C33_4 C32_4 120.57(14) . . ?
C34_4 C33_4 H33_4 119.7 . . ?
C32_4 C33_4 H33_4 119.7 . . ?
C33_4 C34_4 C21_4 122.49(14) . . ?
C33_4 C34_4 H34_4 118.8 . . ?
C21_4 C34_4 H34_4 118.8 . . ?
C32_4 C35_4 C22_4 119.95(13) . . ?
C32_4 C35_4 C36_4 119.43(13) . . ?
C22_4 C35_4 C36_4 120.61(13) . . ?
C25_4 C36_4 C29_4 119.70(14) . . ?
C25_4 C36_4 C35_4 120.23(13) . . ?
C29_4 C36_4 C35_4 120.06(14) . . ?

loop_
_geom_torsion_atom_site_label_1
_geom_torsion_atom_site_label_2
_geom_torsion_atom_site_label_3
_geom_torsion_atom_site_label_4
_geom_torsion
_geom_torsion_site_symmetry_1
_geom_torsion_site_symmetry_2
_geom_torsion_site_symmetry_3
_geom_torsion_site_symmetry_4
_geom_torsion_publ_flag
C2 N1 B1 C1_1 -178.70(15) . . . . ?
C1 N1 B1 C1_1 4.2(2) . . . . ?
C2 N1 B1 B2 7.0(2) . . . . ?
C1 N1 B1 B2 -170.02(15) . . . . ?
C3 N2 B2 C21_1 175.87(16) . . . . ?
C4 N2 B2 C21_1 -0.7(3) . . . . ?
C3 N2 B2 B1 4.0(3) . . . . ?
C4 N2 B2 B1 -172.54(16) . . . . ?
N1 B1 B2 N2 -90.1(2) . . . . ?
C1_1 B1 B2 N2 95.3(2) . . . . ?
N1 B1 B2 C21_1 97.77(19) . . . . ?
C1_1 B1 B2 C21_1 -76.83(18) . . . . ?
N1 B1 C1_1 C14_1 109.30(19) . . . . ?
B2 B1 C1_1 C14_1 -75.85(19) . . . . ?
N1 B1 C1_1 C2_1 -78.7(2) . . . . ?
B2 B1 C1_1 C2_1 96.14(18) . . . . ?
C14_1 C1_1 C2_1 C15_1 1.9(2) . . . . ?
B1 C1_1 C2_1 C15_1 -170.28(14) . . . . ?
C14_1 C1_1 C2_1 C3_1 -179.07(15) . . . . ?
B1 C1_1 C2_1 C3_1 8.7(2) . . . . ?
C1_1 C2_1 C3_1 C4_1 179.96(16) . . . . ?
C15_1 C2_1 C3_1 C4_1 -1.0(2) . . . . ?
C2_1 C3_1 C4_1 C5_1 0.4(3) . . . . ?
C3_1 C4_1 C5_1 C6_1 -179.06(18) . . . . ?
C3_1 C4_1 C5_1 C16_1 1.0(3) . . . . ?
C16_1 C5_1 C6_1 C7_1 0.5(3) . . . . ?
C4_1 C5_1 C6_1 C7_1 -179.48(18) . . . . ?
C5_1 C6_1 C7_1 C8_1 0.2(3) . . . . ?
C6_1 C7_1 C8_1 C9_1 -0.4(3) . . . . ?
C7_1 C8_1 C9_1 C16_1 -0.1(3) . . . . ?
C7_1 C8_1 C9_1 C10_1 -179.03(18) . . . . ?
C8_1 C9_1 C10_1 C11_1 176.95(17) . . . . ?
C16_1 C9_1 C10_1 C11_1 -2.0(2) . . . . ?
C9_1 C10_1 C11_1 C12_1 1.9(3) . . . . ?
C10_1 C11_1 C12_1 C13_1 180.00(16) . . . . ?
C10_1 C11_1 C12_1 C15_1 -0.1(2) . . . . ?
C15_1 C12_1 C13_1 C14_1 2.5(2) . . . . ?
C11_1 C12_1 C13_1 C14_1 -177.65(16) . . . . ?
C12_1 C13_1 C14_1 C1_1 -2.1(3) . . . . ?
C2_1 C1_1 C14_1 C13_1 -0.1(2) . . . . ?
B1 C1_1 C14_1 C13_1 172.24(16) . . . . ?
C1_1 C2_1 C15_1 C16_1 179.34(14) . . . . ?
C3_1 C2_1 C15_1 C16_1 0.3(2) . . . . ?
C1_1 C2_1 C15_1 C12_1 -1.6(2) . . . . ?
C3_1 C2_1 C15_1 C12_1 179.40(14) . . . . ?
C13_1 C12_1 C15_1 C2_1 -0.7(2) . . . . ?
C11_1 C12_1 C15_1 C2_1 179.47(14) . . . . ?
C13_1 C12_1 C15_1 C16_1 178.45(14) . . . . ?
C11_1 C12_1 C15_1 C16_1 -1.4(2) . . . . ?
C2_1 C15_1 C16_1 C5_1 1.0(2) . . . . ?
C12_1 C15_1 C16_1 C5_1 -178.07(14) . . . . ?
C2_1 C15_1 C16_1 C9_1 -179.65(14) . . . . ?
C12_1 C15_1 C16_1 C9_1 1.3(2) . . . . ?
C6_1 C5_1 C16_1 C15_1 178.39(15) . . . . ?
C4_1 C5_1 C16_1 C15_1 -1.7(2) . . . . ?
C6_1 C5_1 C16_1 C9_1 -1.0(2) . . . . ?
C4_1 C5_1 C16_1 C9_1 178.99(15) . . . . ?
C8_1 C9_1 C16_1 C15_1 -178.58(15) . . . . ?
C10_1 C9_1 C16_1 C15_1 0.4(2) . . . . ?
C8_1 C9_1 C16_1 C5_1 0.8(2) . . . . ?
C10_1 C9_1 C16_1 C5_1 179.77(15) . . . . ?
N2 B2 C21_1 C34_1 -110.12(19) . . . . ?
B1 B2 C21_1 C34_1 62.4(2) . . . . ?
N2 B2 C21_1 C22_1 71.2(2) . . . . ?
B1 B2 C21_1 C22_1 -116.31(17) . . . . ?
C34_1 C21_1 C22_1 C35_1 -0.4(2) . . . . ?
B2 C21_1 C22_1 C35_1 178.29(14) . . . . ?
C34_1 C21_1 C22_1 C23_1 178.57(14) . . . . ?
B2 C21_1 C22_1 C23_1 -2.7(2) . . . . ?
C21_1 C22_1 C23_1 C24_1 179.93(15) . . . . ?
C35_1 C22_1 C23_1 C24_1 -1.1(2) . . . . ?
C22_1 C23_1 C24_1 C25_1 -0.7(3) . . . . ?
C23_1 C24_1 C25_1 C26_1 -176.15(16) . . . . ?
C23_1 C24_1 C25_1 C36_1 1.4(2) . . . . ?
C36_1 C25_1 C26_1 C27_1 0.6(3) . . . . ?
C24_1 C25_1 C26_1 C27_1 178.06(16) . . . . ?
C25_1 C26_1 C27_1 C28_1 1.1(3) . . . . ?
C26_1 C27_1 C28_1 C29_1 -1.2(3) . . . . ?
C27_1 C28_1 C29_1 C36_1 -0.5(2) . . . . ?
C27_1 C28_1 C29_1 C30_1 -179.92(16) . . . . ?
C28_1 C29_1 C30_1 C31_1 178.10(17) . . . . ?
C36_1 C29_1 C30_1 C31_1 -1.3(2) . . . . ?
C29_1 C30_1 C31_1 C32_1 -0.1(3) . . . . ?
C30_1 C31_1 C32_1 C33_1 -178.84(16) . . . . ?
C30_1 C31_1 C32_1 C35_1 0.7(2) . . . . ?
C35_1 C32_1 C33_1 C34_1 -1.1(2) . . . . ?
C31_1 C32_1 C33_1 C34_1 178.41(15) . . . . ?
C32_1 C33_1 C34_1 C21_1 1.5(2) . . . . ?
C22_1 C21_1 C34_1 C33_1 -0.7(2) . . . . ?
B2 C21_1 C34_1 C33_1 -179.46(15) . . . . ?
C21_1 C22_1 C35_1 C36_1 -178.93(14) . . . . ?
C23_1 C22_1 C35_1 C36_1 2.0(2) . . . . ?
C21_1 C22_1 C35_1 C32_1 0.7(2) . . . . ?
C23_1 C22_1 C35_1 C32_1 -178.32(13) . . . . ?
C33_1 C32_1 C35_1 C36_1 179.71(14) . . . . ?
C31_1 C32_1 C35_1 C36_1 0.2(2) . . . . ?
C33_1 C32_1 C35_1 C22_1 0.1(2) . . . . ?
C31_1 C32_1 C35_1 C22_1 -179.50(13) . . . . ?
C28_1 C29_1 C36_1 C35_1 -177.30(15) . . . . ?
C30_1 C29_1 C36_1 C35_1 2.2(2) . . . . ?
C28_1 C29_1 C36_1 C25_1 2.1(2) . . . . ?
C30_1 C29_1 C36_1 C25_1 -178.42(14) . . . . ?
C22_1 C35_1 C36_1 C29_1 178.09(14) . . . . ?
C32_1 C35_1 C36_1 C29_1 -1.6(2) . . . . ?
C22_1 C35_1 C36_1 C25_1 -1.3(2) . . . . ?
C32_1 C35_1 C36_1 C25_1 179.02(13) . . . . ?
C26_1 C25_1 C36_1 C29_1 -2.2(2) . . . . ?
C24_1 C25_1 C36_1 C29_1 -179.83(14) . . . . ?
C26_1 C25_1 C36_1 C35_1 177.25(15) . . . . ?
C24_1 C25_1 C36_1 C35_1 -0.4(2) . . . . ?
C1_4 B1_3 N1_3 C2_3 174.81(14) . . . . ?
B2_3 B1_3 N1_3 C2_3 1.0(2) . . . . ?
C1_4 B1_3 N1_3 C1_3 -2.4(2) . . . . ?
B2_3 B1_3 N1_3 C1_3 -176.14(15) . . . . ?
N1_3 B1_3 B2_3 N2_3 -72.4(2) . . . . ?
C1_4 B1_3 B2_3 N2_3 113.65(16) . . . . ?
N1_3 B1_3 B2_3 C21_4 111.42(16) . . . . ?
C1_4 B1_3 B2_3 C21_4 -62.48(18) . . . . ?
C21_4 B2_3 N2_3 C3_3 179.27(14) . . . . ?
B1_3 B2_3 N2_3 C3_3 3.3(2) . . . . ?
C21_4 B2_3 N2_3 C4_3 0.8(2) . . . . ?
B1_3 B2_3 N2_3 C4_3 -175.14(14) . . . . ?
N1_3 B1_3 C1_4 C14_4 104.36(18) . . . . ?
B2_3 B1_3 C1_4 C14_4 -81.52(18) . . . . ?
N1_3 B1_3 C1_4 C2_4 -79.56(19) . . . . ?
B2_3 B1_3 C1_4 C2_4 94.57(17) . . . . ?
C14_4 C1_4 C2_4 C15_4 -0.4(2) . . . . ?
B1_3 C1_4 C2_4 C15_4 -176.70(13) . . . . ?
C14_4 C1_4 C2_4 C3_4 179.94(14) . . . . ?
B1_3 C1_4 C2_4 C3_4 3.7(2) . . . . ?
C1_4 C2_4 C3_4 C4_4 179.72(15) . . . . ?
C15_4 C2_4 C3_4 C4_4 0.1(2) . . . . ?
C2_4 C3_4 C4_4 C5_4 0.5(3) . . . . ?
C3_4 C4_4 C5_4 C6_4 177.66(16) . . . . ?
C3_4 C4_4 C5_4 C16_4 -1.3(2) . . . . ?
C16_4 C5_4 C6_4 C7_4 -1.4(2) . . . . ?
C4_4 C5_4 C6_4 C7_4 179.68(16) . . . . ?
C5_4 C6_4 C7_4 C8_4 -0.3(3) . . . . ?
C6_4 C7_4 C8_4 C9_4 1.4(3) . . . . ?
C7_4 C8_4 C9_4 C16_4 -0.7(2) . . . . ?
C7_4 C8_4 C9_4 C10_4 179.16(16) . . . . ?
C8_4 C9_4 C10_4 C11_4 -178.38(17) . . . . ?
C16_4 C9_4 C10_4 C11_4 1.5(3) . . . . ?
C9_4 C10_4 C11_4 C12_4 -0.5(3) . . . . ?
C10_4 C11_4 C12_4 C13_4 -179.15(17) . . . . ?
C10_4 C11_4 C12_4 C15_4 -0.6(2) . . . . ?
C15_4 C12_4 C13_4 C14_4 0.9(2) . . . . ?
C11_4 C12_4 C13_4 C14_4 179.40(16) . . . . ?
C2_4 C1_4 C14_4 C13_4 1.4(2) . . . . ?
B1_3 C1_4 C14_4 C13_4 177.58(15) . . . . ?
C12_4 C13_4 C14_4 C1_4 -1.6(3) . . . . ?
C13_4 C12_4 C15_4 C2_4 0.1(2) . . . . ?
C11_4 C12_4 C15_4 C2_4 -178.55(14) . . . . ?
C13_4 C12_4 C15_4 C16_4 179.28(14) . . . . ?
C11_4 C12_4 C15_4 C16_4 0.7(2) . . . . ?
C1_4 C2_4 C15_4 C12_4 -0.3(2) . . . . ?
C3_4 C2_4 C15_4 C12_4 179.38(14) . . . . ?
C1_4 C2_4 C15_4 C16_4 -179.49(13) . . . . ?
C3_4 C2_4 C15_4 C16_4 0.2(2) . . . . ?
C6_4 C5_4 C16_4 C9_4 2.0(2) . . . . ?
C4_4 C5_4 C16_4 C9_4 -179.00(14) . . . . ?
C6_4 C5_4 C16_4 C15_4 -177.47(14) . . . . ?
C4_4 C5_4 C16_4 C15_4 1.5(2) . . . . ?
C8_4 C9_4 C16_4 C5_4 -1.0(2) . . . . ?
C10_4 C9_4 C16_4 C5_4 179.14(15) . . . . ?
C8_4 C9_4 C16_4 C15_4 178.49(14) . . . . ?
C10_4 C9_4 C16_4 C15_4 -1.4(2) . . . . ?
C12_4 C15_4 C16_4 C5_4 179.81(14) . . . . ?
C2_4 C15_4 C16_4 C5_4 -1.0(2) . . . . ?
C12_4 C15_4 C16_4 C9_4 0.3(2) . . . . ?
C2_4 C15_4 C16_4 C9_4 179.54(14) . . . . ?
N2_3 B2_3 C21_4 C34_4 -104.90(17) . . . . ?
B1_3 B2_3 C21_4 C34_4 71.40(18) . . . . ?
N2_3 B2_3 C21_4 C22_4 79.15(19) . . . . ?
B1_3 B2_3 C21_4 C22_4 -104.56(16) . . . . ?
C34_4 C21_4 C22_4 C35_4 -0.7(2) . . . . ?
B2_3 C21_4 C22_4 C35_4 175.34(13) . . . . ?
C34_4 C21_4 C22_4 C23_4 178.71(13) . . . . ?
B2_3 C21_4 C22_4 C23_4 -5.3(2) . . . . ?
C21_4 C22_4 C23_4 C24_4 179.66(14) . . . . ?
C35_4 C22_4 C23_4 C24_4 -0.9(2) . . . . ?
C22_4 C23_4 C24_4 C25_4 0.3(2) . . . . ?
C23_4 C24_4 C25_4 C26_4 179.38(15) . . . . ?
C23_4 C24_4 C25_4 C36_4 0.6(2) . . . . ?
C36_4 C25_4 C26_4 C27_4 0.3(2) . . . . ?
C24_4 C25_4 C26_4 C27_4 -178.48(15) . . . . ?
C25_4 C26_4 C27_4 C28_4 0.1(2) . . . . ?
C26_4 C27_4 C28_4 C29_4 -0.1(2) . . . . ?
C27_4 C28_4 C29_4 C36_4 -0.3(2) . . . . ?
C27_4 C28_4 C29_4 C30_4 179.73(15) . . . . ?
C28_4 C29_4 C30_4 C31_4 -179.56(15) . . . . ?
C36_4 C29_4 C30_4 C31_4 0.5(2) . . . . ?
C29_4 C30_4 C31_4 C32_4 -0.2(2) . . . . ?
C30_4 C31_4 C32_4 C33_4 179.05(16) . . . . ?
C30_4 C31_4 C32_4 C35_4 -0.3(2) . . . . ?
C35_4 C32_4 C33_4 C34_4 -1.6(2) . . . . ?
C31_4 C32_4 C33_4 C34_4 179.04(15) . . . . ?
C32_4 C33_4 C34_4 C21_4 2.4(2) . . . . ?
C22_4 C21_4 C34_4 C33_4 -1.2(2) . . . . ?
B2_3 C21_4 C34_4 C33_4 -177.40(14) . . . . ?
C33_4 C32_4 C35_4 C22_4 -0.2(2) . . . . ?
C31_4 C32_4 C35_4 C22_4 179.13(13) . . . . ?
C33_4 C32_4 C35_4 C36_4 -178.97(14) . . . . ?
C31_4 C32_4 C35_4 C36_4 0.4(2) . . . . ?
C21_4 C22_4 C35_4 C32_4 1.4(2) . . . . ?
C23_4 C22_4 C35_4 C32_4 -178.03(13) . . . . ?
C21_4 C22_4 C35_4 C36_4 -179.89(13) . . . . ?
C23_4 C22_4 C35_4 C36_4 0.7(2) . . . . ?
C26_4 C25_4 C36_4 C29_4 -0.7(2) . . . . ?
C24_4 C25_4 C36_4 C29_4 178.13(13) . . . . ?
C26_4 C25_4 C36_4 C35_4 -179.64(13) . . . . ?
C24_4 C25_4 C36_4 C35_4 -0.8(2) . . . . ?
C28_4 C29_4 C36_4 C25_4 0.7(2) . . . . ?
C30_4 C29_4 C36_4 C25_4 -179.35(13) . . . . ?
C28_4 C29_4 C36_4 C35_4 179.68(13) . . . . ?
C30_4 C29_4 C36_4 C35_4 -0.4(2) . . . . ?
C32_4 C35_4 C36_4 C25_4 178.91(13) . . . . ?
C22_4 C35_4 C36_4 C25_4 0.2(2) . . . . ?
C32_4 C35_4 C36_4 C29_4 -0.1(2) . . . . ?
C22_4 C35_4 C36_4 C29_4 -178.79(13) . . . . ?

_refine_diff_density_max         0.509
_refine_diff_density_min         -0.218
_refine_diff_density_rms         0.042

_shelx_res_file                  
;

TITL test_a.res in P2(1)/c
    test_a.res
    created by SHELXL-2018/3 at 14:06:08 on 24-Aug-2021
REM Old TITL test in P2(1)/c
REM SHELXT solution in P2(1)/c
REM R1 0.147,  Rweak 0.005,  Alpha 0.024,  Orientation as input
REM Formula found by SHELXT:  C76 N4
CELL  0.71073  13.3976  18.1123  23.4119   90.000  104.273   90.000
ZERR    8.000   0.0039   0.0057   0.0100    0.000    0.013    0.000
LATT  1
SYMM -X, 1/2+Y, 1/2-Z
SFAC C H B N
UNIT 288 240 16 16
TEMP -172.450
SIZE 0.244 0.269 0.331
L.S. 10
BOND $H
LIST 4
acta 52
conf
shel 999 0.8
OMIT 3   6   9
FMAP 2
PLAN 20

WGHT    0.056800    3.303900
FVAR       0.31010
C1    1    1.158745    0.507740    0.743502    11.00000    0.03364    0.04025 =
         0.04687   -0.01032    0.01197   -0.00750
AFIX 137
H1A   2    1.231204    0.506556    0.742042    11.00000   -1.50000
H1B   2    1.153415    0.528414    0.781320    11.00000   -1.50000
H1C   2    1.119527    0.538520    0.711285    11.00000   -1.50000
AFIX   0
N1    4    1.117017    0.432583    0.737314    11.00000    0.02916    0.03437 =
         0.03514   -0.00658    0.00832    0.00010
B1    3    1.024991    0.411423    0.697983    11.00000    0.03186    0.03269 =
         0.02881   -0.00495    0.01129    0.00047
C2    1    1.180435    0.381619    0.779242    11.00000    0.03184    0.04394 =
         0.04099   -0.00738    0.00323    0.00338
AFIX 137
H2A   2    1.150032    0.332131    0.773514    11.00000   -1.50000
H2B   2    1.183867    0.398323    0.819495    11.00000   -1.50000
H2C   2    1.250027    0.380153    0.772895    11.00000   -1.50000
AFIX   0
N2    4    0.985567    0.265907    0.665711    11.00000    0.03162    0.03665 =
         0.03821   -0.01106    0.00653   -0.00153
B2    3    0.966363    0.326950    0.697883    11.00000    0.03265    0.03439 =
         0.02837   -0.00429    0.00350   -0.00099
C4    1    0.928007    0.196333    0.659605    11.00000    0.04149    0.03894 =
         0.05291   -0.01811    0.01107   -0.00549
AFIX 137
H4A   2    0.975358    0.155629    0.674709    11.00000   -1.50000
H4B   2    0.894815    0.187674    0.617930    11.00000   -1.50000
H4C   2    0.875366    0.199182    0.682095    11.00000   -1.50000
AFIX   0
C3    1    1.062389    0.265587    0.631462    11.00000    0.04081    0.05125 =
         0.06055   -0.02088    0.02098   -0.00378
AFIX 137
H3A   2    1.110793    0.224890    0.644633    11.00000   -1.50000
H3B   2    1.099881    0.312546    0.637003    11.00000   -1.50000
H3C   2    1.028331    0.259111    0.589639    11.00000   -1.50000
AFIX   0
RESI 1 PYR
C1    1    0.959925    0.468923    0.652185    11.00000    0.03212    0.03100 =
         0.02864   -0.00322    0.00850   -0.00567
C2    1    0.895513    0.522310    0.668917    11.00000    0.02887    0.02873 =
         0.02717   -0.00213    0.00838   -0.00574
C3    1    0.896181    0.534259    0.729955    11.00000    0.03703    0.03516 =
         0.02591    0.00028    0.00736   -0.00057
AFIX  43
H3    2    0.940914    0.505540    0.759449    11.00000   -1.20000
AFIX   0
C4    1    0.834962    0.585144    0.746283    11.00000    0.04253    0.04012 =
         0.02863   -0.00376    0.01448   -0.00179
AFIX  43
H4    2    0.837974    0.591524    0.786949    11.00000   -1.20000
AFIX   0
C5    1    0.765713    0.629653    0.703827    11.00000    0.03376    0.03535 =
         0.03545   -0.00380    0.01188   -0.00331
C6    1    0.702575    0.683446    0.719570    11.00000    0.04333    0.04638 =
         0.04406   -0.00784    0.01652    0.00192
AFIX  43
H6    2    0.705524    0.691546    0.760043    11.00000   -1.20000
AFIX   0
C7    1    0.635921    0.725054    0.677239    11.00000    0.04231    0.04683 =
         0.05876   -0.00657    0.01394    0.00947
AFIX  43
H7    2    0.593907    0.761443    0.688948    11.00000   -1.20000
AFIX   0
C8    1    0.629844    0.714220    0.618122    11.00000    0.03801    0.03930 =
         0.05391    0.00016    0.00475    0.00503
AFIX  43
H8    2    0.583286    0.743029    0.589575    11.00000   -1.20000
AFIX   0
C9    1    0.691294    0.661418    0.599719    11.00000    0.03318    0.02880 =
         0.03963    0.00019    0.00466   -0.00609
C10   1    0.688499    0.649211    0.538851    11.00000    0.04387    0.02938 =
         0.03749    0.00350   -0.00115   -0.00636
AFIX  43
H10   2    0.640927    0.676192    0.509450    11.00000   -1.20000
AFIX   0
C11   1    0.751498    0.600601    0.522555    11.00000    0.04620    0.03268 =
         0.02633    0.00068    0.00373   -0.01100
AFIX  43
H11   2    0.748876    0.595075    0.481859    11.00000   -1.20000
AFIX   0
C12   1    0.823236    0.556368    0.564940    11.00000    0.03714    0.02798 =
         0.02768   -0.00180    0.00781   -0.01005
C13   1    0.889856    0.505281    0.549461    11.00000    0.04869    0.03487 =
         0.02462   -0.00298    0.01251   -0.00727
AFIX  43
H13   2    0.890764    0.499904    0.509228    11.00000   -1.20000
AFIX   0
C14   1    0.954795    0.462193    0.591753    11.00000    0.04050    0.03524 =
         0.03376   -0.00517    0.01509   -0.00136
AFIX  43
H14   2    0.997427    0.426785    0.579406    11.00000   -1.20000
AFIX   0
C15   1    0.826379    0.565408    0.625806    11.00000    0.02920    0.02654 =
         0.02767   -0.00146    0.00759   -0.00841
C16   1    0.760979    0.618526    0.642961    11.00000    0.02883    0.02708 =
         0.03395   -0.00129    0.00836   -0.00738
C21   1    0.874716    0.323639    0.730725    11.00000    0.02882    0.03002 =
         0.03516   -0.01051    0.00497   -0.00321
C22   1    0.876915    0.280954    0.780848    11.00000    0.02534    0.02802 =
         0.03361   -0.01273    0.00438   -0.00220
C23   1    0.962587    0.232349    0.806658    11.00000    0.02869    0.03403 =
         0.03839   -0.00944    0.00906    0.00161
AFIX  43
H23   2    1.019025    0.229373    0.788900    11.00000   -1.20000
AFIX   0
C24   1    0.964428    0.191392    0.854984    11.00000    0.03290    0.02877 =
         0.03908   -0.00503    0.00357    0.00483
AFIX  43
H24   2    1.021793    0.160070    0.869949    11.00000   -1.20000
AFIX   0
C25   1    0.881995    0.193598    0.884741    11.00000    0.02984    0.02280 =
         0.03973   -0.00940    0.00474   -0.00251
C26   1    0.884571    0.155343    0.936451    11.00000    0.03772    0.02881 =
         0.04956   -0.00082    0.00724   -0.00145
AFIX  43
H26   2    0.941953    0.124738    0.953102    11.00000   -1.20000
AFIX   0
C27   1    0.804742    0.161144    0.964104    11.00000    0.04730    0.03671 =
         0.04504    0.00218    0.01297   -0.00799
AFIX  43
H27   2    0.808361    0.135257    0.999849    11.00000   -1.20000
AFIX   0
C28   1    0.719370    0.204592    0.939900    11.00000    0.03841    0.04004 =
         0.04568   -0.00712    0.01604   -0.01054
AFIX  43
H28   2    0.664444    0.207452    0.958867    11.00000   -1.20000
AFIX   0
C29   1    0.713448    0.244300    0.887715    11.00000    0.02918    0.02647 =
         0.03934   -0.01063    0.00742   -0.00657
C30   1    0.625965    0.289970    0.861495    11.00000    0.02486    0.04296 =
         0.05724   -0.02623    0.00960   -0.00312
AFIX  43
H30   2    0.569657    0.292148    0.879406    11.00000   -1.20000
AFIX   0
C31   1    0.622156    0.327357    0.815111    11.00000    0.02193    0.02305 =
         0.06918   -0.01837    0.00996   -0.00309
AFIX  43
H31   2    0.562745    0.356527    0.799543    11.00000   -1.20000
AFIX   0
C32   1    0.705080    0.327497    0.784633    11.00000    0.02742    0.02284 =
         0.03934   -0.01101    0.00347   -0.00336
C33   1    0.704129    0.368563    0.734623    11.00000    0.02487    0.02682 =
         0.03919   -0.00598   -0.00127    0.00070
AFIX  43
H33   2    0.645864    0.398164    0.717573    11.00000   -1.20000
AFIX   0
C34   1    0.787143    0.367021    0.709122    11.00000    0.02958    0.03152 =
         0.03701   -0.00662    0.00368   -0.00350
AFIX  43
H34   2    0.784438    0.396827    0.675385    11.00000   -1.20000
AFIX   0
C35   1    0.793735    0.282242    0.808668    11.00000    0.03087    0.02230 =
         0.03275   -0.00947    0.00390   -0.00507
C36   1    0.796110    0.240091    0.860053    11.00000    0.02795    0.02491 =
         0.03545   -0.01007    0.00524   -0.00522
RESI 0
RESI 3 B2
B1    3    0.515518    0.107942    0.650334    11.00000    0.02165    0.02313 =
         0.03102   -0.00193    0.00460    0.00251
C1    1    0.593376    0.140708    0.757306    11.00000    0.05033    0.02696 =
         0.03223   -0.00377   -0.00163   -0.00386
AFIX 137
H1A   2    0.654374    0.115113    0.780598    11.00000   -1.50000
H1B   2    0.548421    0.154379    0.782881    11.00000   -1.50000
H1C   2    0.614725    0.185338    0.739827    11.00000   -1.50000
AFIX   0
N1    4    0.537572    0.091901    0.710462    11.00000    0.03342    0.02084 =
         0.02855   -0.00210    0.00084   -0.00138
B2    3    0.443367    0.050888    0.597585    11.00000    0.02216    0.02445 =
         0.02489    0.00144    0.00565   -0.00233
C3    1    0.578362   -0.048546    0.609118    11.00000    0.02446    0.03127 =
         0.03967   -0.00378    0.00239    0.00577
AFIX 137
H3A   2    0.617749   -0.056006    0.579437    11.00000   -1.50000
H3B   2    0.568483   -0.096099    0.626927    11.00000   -1.50000
H3C   2    0.616103   -0.014985    0.639740    11.00000   -1.50000
AFIX   0
C4    1    0.419891   -0.062794    0.533124    11.00000    0.02802    0.02643 =
         0.02992   -0.00415    0.00403   -0.00174
AFIX 137
H4A   2    0.462332   -0.073402    0.505484    11.00000   -1.50000
H4B   2    0.357306   -0.036716    0.512444    11.00000   -1.50000
H4C   2    0.401026   -0.109201    0.549271    11.00000   -1.50000
AFIX   0
C2    1    0.503021    0.024792    0.734218    11.00000    0.04751    0.02730 =
         0.03163    0.00324   -0.00005   -0.00631
AFIX 137
H2A   2    0.562846   -0.002302    0.757219    11.00000   -1.50000
H2B   2    0.465409   -0.006281    0.701723    11.00000   -1.50000
H2C   2    0.457597    0.037875    0.759670    11.00000   -1.50000
AFIX   0
N2    4    0.478158   -0.016583    0.581180    11.00000    0.02038    0.02511 =
         0.02748   -0.00215    0.00222    0.00016
RESI 0
RESI 4 PYR
C1    1    0.548642    0.185886    0.629239    11.00000    0.02536    0.02657 =
         0.02542   -0.00156    0.00206   -0.00270
C2    1    0.488786    0.249866    0.631467    11.00000    0.02703    0.02440 =
         0.02529    0.00001    0.00332   -0.00232
C3    1    0.400228    0.247313    0.655887    11.00000    0.03218    0.02773 =
         0.03473    0.00316    0.01115   -0.00028
AFIX  43
H3    2    0.381944    0.201656    0.670515    11.00000   -1.20000
AFIX   0
C4    1    0.342169    0.307552    0.658745    11.00000    0.03225    0.03533 =
         0.03586    0.00231    0.01162    0.00288
AFIX  43
H4    2    0.284733    0.303224    0.675556    11.00000   -1.20000
AFIX   0
C5    1    0.365268    0.377712    0.637018    11.00000    0.03489    0.02949 =
         0.02453   -0.00114    0.00123    0.00388
C6    1    0.303420    0.440433    0.637709    11.00000    0.04211    0.03621 =
         0.02879   -0.00243    0.00534    0.00736
AFIX  43
H6    2    0.243965    0.436767    0.652800    11.00000   -1.20000
AFIX   0
C7    1    0.328813    0.507337    0.616525    11.00000    0.05301    0.03095 =
         0.03118   -0.00331    0.00302    0.00977
AFIX  43
H7    2    0.286387    0.549244    0.617006    11.00000   -1.20000
AFIX   0
C8    1    0.415125    0.513824    0.594706    11.00000    0.05493    0.02331 =
         0.02997    0.00216    0.00121   -0.00018
AFIX  43
H8    2    0.432111    0.560490    0.581152    11.00000   -1.20000
AFIX   0
C9    1    0.478422    0.452569    0.592172    11.00000    0.04111    0.02883 =
         0.02766    0.00218    0.00047   -0.00322
C10   1    0.567544    0.456520    0.569281    11.00000    0.04666    0.03377 =
         0.03625    0.00571    0.00649   -0.00814
AFIX  43
H10   2    0.586308    0.502834    0.555976    11.00000   -1.20000
AFIX   0
C11   1    0.626035    0.397122    0.565823    11.00000    0.03541    0.03955 =
         0.03503    0.00426    0.00959   -0.00801
AFIX  43
H11   2    0.684452    0.402307    0.549963    11.00000   -1.20000
AFIX   0
C12   1    0.601085    0.324913    0.586058    11.00000    0.03129    0.03449 =
         0.02799    0.00163    0.00523   -0.00569
C13   1    0.659626    0.261716    0.584246    11.00000    0.02663    0.04620 =
         0.03274    0.00076    0.01014   -0.00566
AFIX  43
H13   2    0.718741    0.264894    0.568803    11.00000   -1.20000
AFIX   0
C14   1    0.633089    0.193750    0.604699    11.00000    0.02609    0.03493 =
         0.03270   -0.00325    0.00543    0.00195
AFIX  43
H14   2    0.673767    0.151602    0.601814    11.00000   -1.20000
AFIX   0
C15   1    0.513931    0.319113    0.610061    11.00000    0.02916    0.02826 =
         0.02178    0.00014    0.00104   -0.00407
C16   1    0.452477    0.383104    0.613305    11.00000    0.03589    0.02467 =
         0.02267    0.00063   -0.00153   -0.00186
C21   1    0.333490    0.081599    0.563984    11.00000    0.02348    0.02168 =
         0.02460   -0.00206    0.00402    0.00058
C22   1    0.240070    0.056309    0.575279    11.00000    0.02263    0.01981 =
         0.02122   -0.00216    0.00304    0.00066
C23   1    0.236881   -0.004004    0.614962    11.00000    0.02362    0.02336 =
         0.02540    0.00147    0.00240    0.00216
AFIX  43
H23   2    0.299381   -0.027819    0.634057    11.00000   -1.20000
AFIX   0
C24   1    0.147471   -0.027773    0.625865    11.00000    0.02959    0.02427 =
         0.02637    0.00252    0.00527   -0.00127
AFIX  43
H24   2    0.148820   -0.067577    0.652470    11.00000   -1.20000
AFIX   0
C25   1    0.050622    0.006014    0.597994    11.00000    0.02569    0.02530 =
         0.02469   -0.00480    0.00536   -0.00235
C26   1   -0.042927   -0.017917    0.608050    11.00000    0.03063    0.03129 =
         0.03131   -0.00293    0.00848   -0.00566
AFIX  43
H26   2   -0.043460   -0.057158    0.634898    11.00000   -1.20000
AFIX   0
C27   1   -0.134912    0.015231    0.579108    11.00000    0.02432    0.03805 =
         0.04012   -0.00981    0.00922   -0.00792
AFIX  43
H27   2   -0.197857   -0.001471    0.586383    11.00000   -1.20000
AFIX   0
C28   1   -0.135793    0.072380    0.539756    11.00000    0.02192    0.03377 =
         0.03638   -0.01077    0.00222    0.00144
AFIX  43
H28   2   -0.199454    0.094397    0.520292    11.00000   -1.20000
AFIX   0
C29   1   -0.044544    0.098145    0.528241    11.00000    0.02338    0.02559 =
         0.02727   -0.00755    0.00225    0.00229
C30   1   -0.042701    0.157164    0.487453    11.00000    0.03124    0.02735 =
         0.03149   -0.00259   -0.00323    0.01010
AFIX  43
H30   2   -0.105591    0.179944    0.467650    11.00000   -1.20000
AFIX   0
C31   1    0.045125    0.180611    0.476808    11.00000    0.03667    0.02529 =
         0.02944    0.00354    0.00119    0.00812
AFIX  43
H31   2    0.043419    0.219665    0.449497    11.00000   -1.20000
AFIX   0
C32   1    0.142778    0.148174    0.505719    11.00000    0.02743    0.02259 =
         0.02576    0.00040    0.00228    0.00384
C33   1    0.235178    0.171460    0.494355    11.00000    0.03388    0.02402 =
         0.03009    0.00661    0.00667    0.00097
AFIX  43
H33   2    0.234666    0.209420    0.466282    11.00000   -1.20000
AFIX   0
C34   1    0.327885    0.139672    0.523694    11.00000    0.02675    0.02664 =
         0.03050    0.00183    0.00789   -0.00151
AFIX  43
H34   2    0.389908    0.157938    0.516206    11.00000   -1.20000
AFIX   0
C35   1    0.144668    0.090030    0.546697    11.00000    0.02437    0.02014 =
         0.02176   -0.00326    0.00383    0.00130
C36   1    0.050429    0.064958    0.557924    11.00000    0.02318    0.02258 =
         0.02292   -0.00586    0.00285    0.00122
RESI 0
HKLF 4


REM  test_a.res in P2(1)/c
REM wR2 = 0.1286, GooF = S = 1.032, Restrained GooF = 1.032 for all data
REM R1 = 0.0467 for 9621 Fo > 4sig(Fo) and 0.0550 for all 11259 data
REM 729 parameters refined using 0 restraints

END

WGHT      0.0568      3.3039

REM Highest difference peak  0.509,  deepest hole -0.218,  1-sigma level  0.042
Q1    1   0.2317  0.4648  0.6379  11.00000  0.05    0.51
Q2    1   0.9628  0.2859  0.7557  11.00000  0.05    0.48
Q3    1   0.9098  0.2199  0.8504  11.00000  0.05    0.40
Q4    1   0.6571  0.3280  0.8000  11.00000  0.05    0.40
Q5    1   1.0236  0.2112  0.8401  11.00000  0.05    0.39
Q6    1  -0.0549 -0.0906  0.6431  11.00000  0.05    0.39
Q7    1   0.6418  0.3299  0.8466  11.00000  0.05    0.38
Q8    1   0.7375  0.2798  0.8305  11.00000  0.05    0.36
Q9    1   0.4909  0.5103  0.5816  11.00000  0.05    0.32
Q10   1   0.8548  0.2619  0.8167  11.00000  0.05    0.30
Q11   1   0.4860  0.0776  0.6225  11.00000  0.05    0.29
Q12   1   0.3622  0.4584  0.6285  11.00000  0.05    0.28
Q13   1   0.7925  0.1993  0.9084  11.00000  0.05    0.27
Q14   1   0.5502  0.3162  0.8437  11.00000  0.05    0.26
Q15   1   0.5357  0.1451  0.6414  11.00000  0.05    0.26
Q16   1   0.3854  0.0625  0.5806  11.00000  0.05    0.25
Q17   1   0.0932  0.1607  0.4908  11.00000  0.05    0.25
Q18   1   1.0017  0.4446  0.6722  11.00000  0.05    0.24
Q19   1   0.6792  0.3675  0.5509  11.00000  0.05    0.24
Q20   1   0.2906  0.0684  0.5673  11.00000  0.05    0.24
;
_shelx_res_checksum              90561

_exptl_crystal_recrystallization_method 'Re-crystallisation from solvent'
_chemical_properties_physical    Air-sensitive,Moisture-sensitive
####################################################################### 
# 
# This file contains crystal structure data downloaded from the 
# Cambridge Structural Database (CSD) hosted by the Cambridge 
# Crystallographic Data Centre (CCDC).
# 
# Full information about CCDC data access policies and citation 
# guidelines are available at http://www.ccdc.cam.ac.uk/access/V1 
# 
# Audit and citation data items may have been added by the CCDC. 
# Please retain this information to preserve the provenance of 
# this file and to allow appropriate attribution of the data. 
# 
#######################################################################

data_test_a_CCDC2
_database_code_depnum_ccdc_archive 'CCDC 2169211'
loop_
_audit_author_name
_audit_author_address
'Merle Arrowsmith'
;Universitaet Wuerzburg
Germany
;
_audit_update_record             
;
2022-04-28 deposited with the CCDC.	2022-06-03 downloaded from the CCDC.
;
# start Validation Reply Form
_vrf_PLAT911_test_a              
;
PROBLEM: Missing FCF Refl Between Thmin & STh/L=    0.600          3 Report
RESPONSE: Reflections affected by beamstop
;


_audit_creation_method           SHELXL-2014/7
_shelx_SHELXL_version_number     2014/7
_chemical_name_systematic        10-Anth
_chemical_name_common            B(Anth)H2(PMe3)
_chemical_melting_point          ?
_chemical_formula_moiety         'C17 H20 B P'
_chemical_formula_sum            'C17 H20 B P'
_chemical_formula_weight         266.11

loop_
_atom_type_symbol
_atom_type_description
_atom_type_scat_dispersion_real
_atom_type_scat_dispersion_imag
_atom_type_scat_source
C C 0.0033 0.0016 'International Tables Vol C Tables 4.2.6.8 and 6.1.1.4'
H H 0.0000 0.0000 'International Tables Vol C Tables 4.2.6.8 and 6.1.1.4'
B B 0.0013 0.0007 'International Tables Vol C Tables 4.2.6.8 and 6.1.1.4'
P P 0.1023 0.0942 'International Tables Vol C Tables 4.2.6.8 and 6.1.1.4'

_space_group_crystal_system      monoclinic
_space_group_IT_number           15
_space_group_name_H-M_alt        'C 2/c'
_space_group_name_Hall           '-C 2yc'

_shelx_space_group_comment       
;
The symmetry employed for this shelxl refinement is uniquely defined
by the following loop, which should always be used as a source of
symmetry information in preference to the above space-group names.
They are only intended as comments.
;

loop_
_space_group_symop_operation_xyz
'x, y, z'
'-x, y, -z+1/2'
'x+1/2, y+1/2, z'
'-x+1/2, y+1/2, -z+1/2'
'-x, -y, -z'
'x, -y, z-1/2'
'-x+1/2, -y+1/2, -z'
'x+1/2, -y+1/2, z-1/2'

_cell_length_a                   25.718(9)
_cell_length_b                   7.093(2)
_cell_length_c                   18.318(3)
_cell_angle_alpha                90
_cell_angle_beta                 116.062(10)
_cell_angle_gamma                90
_cell_volume                     3001.7(15)
_cell_formula_units_Z            8
_cell_measurement_temperature    100(2)
_cell_measurement_reflns_used    9952
_cell_measurement_theta_min      3.00
_cell_measurement_theta_max      27.07


_exptl_special_details           
;
The crystal was immersed in a film of perfluoropolyether oil, mounted on a 
polyimide microloop (MicroMounts of MiTeGen) and transferred to stream of cold 
nitrogen (Bruker Kryoflex2).
;
_exptl_crystal_description       block
_exptl_crystal_colour            colourless
_exptl_crystal_density_meas      ?
_exptl_crystal_density_method    ?
_exptl_crystal_density_diffrn    1.178
_exptl_crystal_F_000             1136
_exptl_transmission_factor_min   ?
_exptl_transmission_factor_max   ?
_exptl_crystal_size_max          0.369
_exptl_crystal_size_mid          0.346
_exptl_crystal_size_min          0.238
_exptl_absorpt_coefficient_mu    0.166
_shelx_estimated_absorpt_T_min   0.941
_shelx_estimated_absorpt_T_max   0.961
_exptl_absorpt_correction_type   multi-scan
_exptl_absorpt_correction_T_min  0.7064
_exptl_absorpt_correction_T_max  0.7453
loop_
_exptl_crystal_face_index_h
_exptl_crystal_face_index_k
_exptl_crystal_face_index_l
_exptl_crystal_face_perp_dist
0.00 -1.00 -1.00 0.0740
0.00 1.00 1.00 0.1190
0.00 -1.00 -2.00 0.1010
0.00 1.00 2.00 0.1330
-1.00 2.00 -2.00 0.1590
-1.00 2.00 -1.00 0.1510
1.00 -2.00 0.00 0.0700
-1.00 2.00 0.00 0.1370
1.00 -2.00 -1.00 0.0780
-1.00 2.00 1.00 0.1350
1.00 -2.00 -2.00 0.0910
-1.00 2.00 2.00 0.1380
0.00 0.00 -1.00 0.1360
0.00 0.00 1.00 0.1670
-1.00 1.00 2.00 0.1640
1.00 -1.00 1.00 0.0830
2.00 -2.00 1.00 0.0870
1.00 -1.00 0.00 0.0890
1.00 -1.00 -1.00 0.1000
-2.00 2.00 -1.00 0.1570
2.00 -1.00 -2.00 0.1160
-2.00 1.00 0.00 0.1550
-1.00 0.00 2.00 0.1830
-1.00 0.00 1.00 0.1760
2.00 0.00 -1.00 0.1160
-2.00 -1.00 2.00 0.1980
-1.00 0.00 -1.00 0.1720
1.00 1.00 -2.00 0.1610
-1.00 -1.00 2.00 0.2110
-2.00 -1.00 1.00 0.1900
2.00 1.00 -1.00 0.1340
-2.00 -1.00 0.00 0.1810
2.00 1.00 0.00 0.1270
1.00 2.00 -2.00 0.1660
-1.00 -2.00 2.00 0.2180
-2.00 -2.00 -1.00 0.1860
2.00 2.00 1.00 0.1290
0.00 1.00 -2.00 0.1520
0.00 -1.00 2.00 0.1790
-1.00 -1.00 -1.00 0.1770
1.00 1.00 1.00 0.1350
0.00 1.00 0.00 0.1420
0.00 -1.00 0.00 0.1520

_exptl_absorpt_process_details   'SadAbs 2016/2 (Bruker AXS)'
_exptl_absorpt_special_details   ?
_diffrn_ambient_temperature      100(2)
_diffrn_radiation_wavelength     0.71073
_diffrn_radiation_type           MoK\a
_diffrn_radiation_monochromator  'multi-layer mirror'
_diffrn_source                   'microfocus sealed tube (Incoatec ImS)'
_diffrn_measurement_device_type  'Bruker D8 Quest'
_diffrn_measurement_method       '\f and \w scans'
_diffrn_detector                 'CMOS area detector (Photon 100)'
_diffrn_detector_area_resol_mean 10.24
_diffrn_reflns_number            42864
_diffrn_reflns_av_unetI/netI     0.0209
_diffrn_reflns_av_R_equivalents  0.0541
_diffrn_reflns_limit_h_min       -32
_diffrn_reflns_limit_h_max       32
_diffrn_reflns_limit_k_min       -8
_diffrn_reflns_limit_k_max       8
_diffrn_reflns_limit_l_min       -22
_diffrn_reflns_limit_l_max       22
_diffrn_reflns_theta_min         3.004
_diffrn_reflns_theta_max         26.371
_diffrn_reflns_theta_full        26.000
_diffrn_measured_fraction_theta_max 0.998
_diffrn_measured_fraction_theta_full 0.998
_diffrn_reflns_Laue_measured_fraction_max 0.998
_diffrn_reflns_Laue_measured_fraction_full 0.998
_diffrn_reflns_point_group_measured_fraction_max 0.998
_diffrn_reflns_point_group_measured_fraction_full 0.998
_reflns_number_total             3061
_reflns_number_gt                2817
_reflns_threshold_expression     'I > 2\s(I)'
_reflns_Friedel_coverage         0.000
_reflns_Friedel_fraction_max     .
_reflns_Friedel_fraction_full    .

_reflns_special_details          
;
 Reflections were merged by SHELXL according to the crystal
 class for the calculation of statistics and refinement.
 
 _reflns_Friedel_fraction is defined as the number of unique
 Friedel pairs measured divided by the number that would be
 possible theoretically, ignoring centric projections and
 systematic absences.
;

_computing_data_collection       'APEX2 ver. 2014.9 (Bruker AXS)'
_computing_cell_refinement       'Saint+ ver. V8.37A (Bruker AXS)'
_computing_data_reduction        'Saint+ ver. V8.37A (Bruker AXS)'
_computing_structure_solution    'SHELXT (Sheldrick, 2014)'
_computing_structure_refinement  'SHELXL-2014/7 (Sheldrick, 2014)'
_computing_molecular_graphics    'ShelXLe (Huebschle et all, 2011)'
_computing_publication_material  'SHELXL-2014/7 (Sheldrick, 2014)'
_refine_special_details          
;

 Refinement of F^2^ against ALL reflections. The weighted R-factor wR and 
goodness of fit S are based on F^2^, conventional R-factors R are based on F, 
with F set to zero for negative F^2^. The threshold expression of F^2^ > 
2sigma(F^2^) is used only for calculating R-factors(gt) etc. and is not 
relevant to the choice of reflections for refinement. R-factors based on F^2^ 
are statistically about twice as large as those based on F, and R-factors 
based on ALL data will be even larger.
;
_refine_ls_structure_factor_coef Fsqd
_refine_ls_matrix_type           full
_refine_ls_weighting_scheme      calc
_refine_ls_weighting_details     
'w=1/[\s^2^(Fo^2^)+(0.0578P)^2^+2.5611P] where P=(Fo^2^+2Fc^2^)/3'
_atom_sites_solution_primary     iterative
_atom_sites_solution_secondary   difmap
_atom_sites_solution_hydrogens   geom
_refine_ls_hydrogen_treatment    constr
_refine_ls_extinction_method     none
_refine_ls_extinction_coef       .
_refine_ls_number_reflns         3061
_refine_ls_number_parameters     175
_refine_ls_number_restraints     0
_refine_ls_R_factor_all          0.0439
_refine_ls_R_factor_gt           0.0407
_refine_ls_wR_factor_ref         0.1141
_refine_ls_wR_factor_gt          0.1112
_refine_ls_goodness_of_fit_ref   1.071
_refine_ls_restrained_S_all      1.071
_refine_ls_shift/su_max          0.001
_refine_ls_shift/su_mean         0.000

loop_
_atom_site_label
_atom_site_type_symbol
_atom_site_fract_x
_atom_site_fract_y
_atom_site_fract_z
_atom_site_U_iso_or_equiv
_atom_site_adp_type
_atom_site_occupancy
_atom_site_site_symmetry_order
_atom_site_calc_flag
_atom_site_refinement_flags_posn
_atom_site_refinement_flags_adp
_atom_site_refinement_flags_occupancy
_atom_site_disorder_assembly
_atom_site_disorder_group
P1 P 0.56068(2) 0.73104(5) 0.64829(2) 0.03009(14) Uani 1 1 d . . . . .
B1 B 0.55229(7) 0.4611(2) 0.63957(10) 0.0288(3) Uani 1 1 d . . . . .
H1A H 0.5234 0.4206 0.6585 0.035 Uiso 1 1 calc R U . . .
H1B H 0.5380 0.4233 0.5820 0.035 Uiso 1 1 calc R U . . .
C1 C 0.61366(6) 0.3580(2) 0.69360(9) 0.0277(3) Uani 1 1 d . . . . .
C3 C 0.64085(7) 0.3522(2) 0.57791(9) 0.0335(3) Uani 1 1 d . . . . .
H3 H 0.6069 0.4213 0.5450 0.040 Uiso 1 1 calc R U . . .
C2 C 0.65243(6) 0.3093(2) 0.66018(9) 0.0287(3) Uani 1 1 d . . . . .
C5 C 0.72855(8) 0.1946(2) 0.59300(11) 0.0401(4) Uani 1 1 d . . . . .
H5 H 0.7533 0.1555 0.5697 0.048 Uiso 1 1 calc R U . . .
C4 C 0.67706(8) 0.2967(3) 0.54541(10) 0.0402(4) Uani 1 1 d . . . . .
H4 H 0.6678 0.3266 0.4905 0.048 Uiso 1 1 calc R U . . .
C6 C 0.74236(7) 0.1532(2) 0.67156(10) 0.0355(3) Uani 1 1 d . . . . .
H6 H 0.7770 0.0861 0.7030 0.043 Uiso 1 1 calc R U . . .
C7 C 0.70555(6) 0.2087(2) 0.70800(9) 0.0297(3) Uani 1 1 d . . . . .
C9 C 0.68288(6) 0.2085(2) 0.82345(9) 0.0304(3) Uani 1 1 d . . . . .
C8 C 0.71934(6) 0.1618(2) 0.78825(9) 0.0307(3) Uani 1 1 d . . . . .
H8 H 0.7544 0.0965 0.8196 0.037 Uiso 1 1 calc R U . . .
C10 C 0.69694(7) 0.1561(2) 0.90559(10) 0.0378(4) Uani 1 1 d . . . . .
H10 H 0.7322 0.0919 0.9368 0.045 Uiso 1 1 calc R U . . .
C11 C 0.66078(8) 0.1964(3) 0.93964(11) 0.0445(4) Uani 1 1 d . . . . .
H11 H 0.6708 0.1604 0.9941 0.053 Uiso 1 1 calc R U . . .
C12 C 0.60826(7) 0.2920(3) 0.89377(11) 0.0419(4) Uani 1 1 d . . . . .
H12 H 0.5830 0.3197 0.9177 0.050 Uiso 1 1 calc R U . . .
C13 C 0.59328(7) 0.3450(2) 0.81548(10) 0.0354(3) Uani 1 1 d . . . . .
H13 H 0.5577 0.4093 0.7862 0.042 Uiso 1 1 calc R U . . .
C14 C 0.62950(6) 0.3069(2) 0.77583(9) 0.0286(3) Uani 1 1 d . . . . .
C15 C 0.49323(8) 0.8533(3) 0.59155(11) 0.0474(4) Uani 1 1 d . . . . .
H15A H 0.4990 0.9889 0.6024 0.071 Uiso 1 1 calc R U . . .
H15B H 0.4641 0.8071 0.6081 0.071 Uiso 1 1 calc R U . . .
H15C H 0.4800 0.8302 0.5333 0.071 Uiso 1 1 calc R U . . .
C16 C 0.58679(8) 0.8152(3) 0.75127(11) 0.0480(4) Uani 1 1 d . . . . .
H16A H 0.5869 0.9534 0.7514 0.072 Uiso 1 1 calc R U . . .
H16B H 0.6262 0.7689 0.7837 0.072 Uiso 1 1 calc R U . . .
H16C H 0.5615 0.7691 0.7747 0.072 Uiso 1 1 calc R U . . .
C17 C 0.60906(8) 0.8263(2) 0.61028(12) 0.0439(4) Uani 1 1 d . . . . .
H17A H 0.6107 0.9638 0.6161 0.066 Uiso 1 1 calc R U . . .
H17B H 0.5950 0.7933 0.5528 0.066 Uiso 1 1 calc R U . . .
H17C H 0.6479 0.7736 0.6413 0.066 Uiso 1 1 calc R U . . .

loop_
_atom_site_aniso_label
_atom_site_aniso_U_11
_atom_site_aniso_U_22
_atom_site_aniso_U_33
_atom_site_aniso_U_23
_atom_site_aniso_U_13
_atom_site_aniso_U_12
P1 0.0289(2) 0.0274(2) 0.0314(2) -0.00016(14) 0.01091(16) 0.00249(14)
B1 0.0278(7) 0.0285(8) 0.0274(7) 0.0019(6) 0.0098(6) -0.0028(6)
C1 0.0270(7) 0.0218(7) 0.0312(7) -0.0003(5) 0.0099(6) -0.0036(5)
C3 0.0364(8) 0.0288(8) 0.0339(8) -0.0042(6) 0.0139(6) -0.0038(6)
C2 0.0305(7) 0.0212(7) 0.0319(7) -0.0031(5) 0.0115(6) -0.0044(5)
C5 0.0447(9) 0.0371(9) 0.0477(9) -0.0100(7) 0.0286(8) -0.0039(7)
C4 0.0481(10) 0.0405(9) 0.0345(8) -0.0057(7) 0.0205(7) -0.0061(7)
C6 0.0360(8) 0.0278(8) 0.0458(9) -0.0050(7) 0.0206(7) -0.0019(6)
C7 0.0291(7) 0.0223(7) 0.0374(8) -0.0040(6) 0.0144(6) -0.0039(5)
C9 0.0275(7) 0.0283(7) 0.0329(7) 0.0028(6) 0.0112(6) 0.0001(6)
C8 0.0258(7) 0.0259(7) 0.0374(8) 0.0022(6) 0.0111(6) 0.0006(6)
C10 0.0318(8) 0.0427(9) 0.0363(8) 0.0098(7) 0.0126(6) 0.0089(7)
C11 0.0435(9) 0.0560(11) 0.0350(8) 0.0126(8) 0.0182(7) 0.0105(8)
C12 0.0375(9) 0.0530(11) 0.0416(9) 0.0082(8) 0.0232(7) 0.0089(7)
C13 0.0293(7) 0.0379(8) 0.0388(8) 0.0077(7) 0.0147(6) 0.0051(6)
C14 0.0246(7) 0.0263(7) 0.0319(7) 0.0026(6) 0.0099(6) -0.0007(5)
C15 0.0408(9) 0.0465(10) 0.0489(10) 0.0061(8) 0.0142(8) 0.0161(8)
C16 0.0551(11) 0.0416(10) 0.0392(9) -0.0117(8) 0.0133(8) -0.0003(8)
C17 0.0456(9) 0.0301(8) 0.0594(11) 0.0008(8) 0.0264(8) -0.0066(7)

_geom_special_details            
;
 All esds (except the esd in the dihedral angle between two l.s. planes)
 are estimated using the full covariance matrix.  The cell esds are taken
 into account individually in the estimation of esds in distances, angles
 and torsion angles; correlations between esds in cell parameters are only
 used when they are defined by crystal symmetry.  An approximate (isotropic)
 treatment of cell esds is used for estimating esds involving l.s. planes.
;

loop_
_geom_bond_atom_site_label_1
_geom_bond_atom_site_label_2
_geom_bond_distance
_geom_bond_site_symmetry_2
_geom_bond_publ_flag
P1 C17 1.8029(18) . ?
P1 C16 1.8035(18) . ?
P1 C15 1.8047(17) . ?
P1 B1 1.9253(18) . ?
B1 C1 1.623(2) . ?
B1 H1A 0.9900 . ?
B1 H1B 0.9900 . ?
C1 C2 1.423(2) . ?
C1 C14 1.424(2) . ?
C3 C4 1.365(2) . ?
C3 C2 1.434(2) . ?
C3 H3 0.9500 . ?
C2 C7 1.446(2) . ?
C5 C6 1.354(2) . ?
C5 C4 1.422(3) . ?
C5 H5 0.9500 . ?
C4 H4 0.9500 . ?
C6 C7 1.432(2) . ?
C6 H6 0.9500 . ?
C7 C8 1.393(2) . ?
C9 C8 1.391(2) . ?
C9 C10 1.434(2) . ?
C9 C14 1.442(2) . ?
C8 H8 0.9500 . ?
C10 C11 1.358(2) . ?
C10 H10 0.9500 . ?
C11 C12 1.412(2) . ?
C11 H11 0.9500 . ?
C12 C13 1.364(2) . ?
C12 H12 0.9500 . ?
C13 C14 1.436(2) . ?
C13 H13 0.9500 . ?
C15 H15A 0.9800 . ?
C15 H15B 0.9800 . ?
C15 H15C 0.9800 . ?
C16 H16A 0.9800 . ?
C16 H16B 0.9800 . ?
C16 H16C 0.9800 . ?
C17 H17A 0.9800 . ?
C17 H17B 0.9800 . ?
C17 H17C 0.9800 . ?

loop_
_geom_angle_atom_site_label_1
_geom_angle_atom_site_label_2
_geom_angle_atom_site_label_3
_geom_angle
_geom_angle_site_symmetry_1
_geom_angle_site_symmetry_3
_geom_angle_publ_flag
C17 P1 C16 106.08(9) . . ?
C17 P1 C15 104.44(9) . . ?
C16 P1 C15 105.39(9) . . ?
C17 P1 B1 114.31(8) . . ?
C16 P1 B1 113.12(8) . . ?
C15 P1 B1 112.68(9) . . ?
C1 B1 P1 110.74(10) . . ?
C1 B1 H1A 109.5 . . ?
P1 B1 H1A 109.5 . . ?
C1 B1 H1B 109.5 . . ?
P1 B1 H1B 109.5 . . ?
H1A B1 H1B 108.1 . . ?
C2 C1 C14 117.68(13) . . ?
C2 C1 B1 121.65(13) . . ?
C14 C1 B1 120.63(13) . . ?
C4 C3 C2 122.03(15) . . ?
C4 C3 H3 119.0 . . ?
C2 C3 H3 119.0 . . ?
C1 C2 C3 122.62(13) . . ?
C1 C2 C7 120.88(13) . . ?
C3 C2 C7 116.49(13) . . ?
C6 C5 C4 120.05(15) . . ?
C6 C5 H5 120.0 . . ?
C4 C5 H5 120.0 . . ?
C3 C4 C5 120.60(15) . . ?
C3 C4 H4 119.7 . . ?
C5 C4 H4 119.7 . . ?
C5 C6 C7 121.12(15) . . ?
C5 C6 H6 119.4 . . ?
C7 C6 H6 119.4 . . ?
C8 C7 C6 120.81(14) . . ?
C8 C7 C2 119.47(13) . . ?
C6 C7 C2 119.68(14) . . ?
C8 C9 C10 120.93(14) . . ?
C8 C9 C14 119.41(14) . . ?
C10 C9 C14 119.64(14) . . ?
C9 C8 C7 121.42(13) . . ?
C9 C8 H8 119.3 . . ?
C7 C8 H8 119.3 . . ?
C11 C10 C9 121.29(15) . . ?
C11 C10 H10 119.4 . . ?
C9 C10 H10 119.4 . . ?
C10 C11 C12 119.80(15) . . ?
C10 C11 H11 120.1 . . ?
C12 C11 H11 120.1 . . ?
C13 C12 C11 120.83(15) . . ?
C13 C12 H12 119.6 . . ?
C11 C12 H12 119.6 . . ?
C12 C13 C14 122.23(14) . . ?
C12 C13 H13 118.9 . . ?
C14 C13 H13 118.9 . . ?
C1 C14 C13 122.65(13) . . ?
C1 C14 C9 121.12(13) . . ?
C13 C14 C9 116.21(13) . . ?
P1 C15 H15A 109.5 . . ?
P1 C15 H15B 109.5 . . ?
H15A C15 H15B 109.5 . . ?
P1 C15 H15C 109.5 . . ?
H15A C15 H15C 109.5 . . ?
H15B C15 H15C 109.5 . . ?
P1 C16 H16A 109.5 . . ?
P1 C16 H16B 109.5 . . ?
H16A C16 H16B 109.5 . . ?
P1 C16 H16C 109.5 . . ?
H16A C16 H16C 109.5 . . ?
H16B C16 H16C 109.5 . . ?
P1 C17 H17A 109.5 . . ?
P1 C17 H17B 109.5 . . ?
H17A C17 H17B 109.5 . . ?
P1 C17 H17C 109.5 . . ?
H17A C17 H17C 109.5 . . ?
H17B C17 H17C 109.5 . . ?

loop_
_geom_torsion_atom_site_label_1
_geom_torsion_atom_site_label_2
_geom_torsion_atom_site_label_3
_geom_torsion_atom_site_label_4
_geom_torsion
_geom_torsion_site_symmetry_1
_geom_torsion_site_symmetry_2
_geom_torsion_site_symmetry_3
_geom_torsion_site_symmetry_4
_geom_torsion_publ_flag
P1 B1 C1 C2 -91.25(14) . . . . ?
P1 B1 C1 C14 91.09(14) . . . . ?
C14 C1 C2 C3 179.51(13) . . . . ?
B1 C1 C2 C3 1.8(2) . . . . ?
C14 C1 C2 C7 0.9(2) . . . . ?
B1 C1 C2 C7 -176.78(12) . . . . ?
C4 C3 C2 C1 -176.82(14) . . . . ?
C4 C3 C2 C7 1.8(2) . . . . ?
C2 C3 C4 C5 -0.6(2) . . . . ?
C6 C5 C4 C3 -0.7(3) . . . . ?
C4 C5 C6 C7 0.7(2) . . . . ?
C5 C6 C7 C8 178.50(15) . . . . ?
C5 C6 C7 C2 0.6(2) . . . . ?
C1 C2 C7 C8 -1.1(2) . . . . ?
C3 C2 C7 C8 -179.71(13) . . . . ?
C1 C2 C7 C6 176.88(13) . . . . ?
C3 C2 C7 C6 -1.8(2) . . . . ?
C10 C9 C8 C7 178.71(14) . . . . ?
C14 C9 C8 C7 0.3(2) . . . . ?
C6 C7 C8 C9 -177.49(14) . . . . ?
C2 C7 C8 C9 0.4(2) . . . . ?
C8 C9 C10 C11 -178.10(16) . . . . ?
C14 C9 C10 C11 0.3(3) . . . . ?
C9 C10 C11 C12 -0.1(3) . . . . ?
C10 C11 C12 C13 -0.1(3) . . . . ?
C11 C12 C13 C14 0.1(3) . . . . ?
C2 C1 C14 C13 -178.61(14) . . . . ?
B1 C1 C14 C13 -0.9(2) . . . . ?
C2 C1 C14 C9 -0.2(2) . . . . ?
B1 C1 C14 C9 177.51(13) . . . . ?
C12 C13 C14 C1 178.59(16) . . . . ?
C12 C13 C14 C9 0.1(2) . . . . ?
C8 C9 C14 C1 -0.4(2) . . . . ?
C10 C9 C14 C1 -178.83(14) . . . . ?
C8 C9 C14 C13 178.10(14) . . . . ?
C10 C9 C14 C13 -0.4(2) . . . . ?

_refine_diff_density_max         0.369
_refine_diff_density_min         -0.260
_refine_diff_density_rms         0.045

_shelx_res_file                  
;

    test_a.res created by SHELXL-2014/7


TITL test_a.res in C2/c
REM Old TITL test in C2/c
REM SHELXT solution in C2/c
REM R1 0.114,  Rweak 0.003,  Alpha 0.032,  Orientation as input
REM Formula found by SHELXT:  C18 P
CELL  0.71073  25.7180   7.0929  18.3180   90.000  116.062   90.000
ZERR    8.000   0.0086   0.0022   0.0031    0.000    0.010    0.000
LATT  7
SYMM -X, Y, 1/2-Z
SFAC C H B P
UNIT 136 160 8 8
TEMP -173.150
SIZE 0.238 0.346 0.369
L.S. 10
BOND $H
LIST 4
acta 52
conf
shel 999 0.8
FMAP 2
PLAN 20
WGHT    0.057800    2.561100
FVAR       0.36591
P1    4    0.560681    0.731039    0.648291    11.00000    0.02890    0.02740 =
         0.03141   -0.00016    0.01091    0.00249
B1    3    0.552294    0.461134    0.639571    11.00000    0.02778    0.02846 =
         0.02744    0.00187    0.00976   -0.00280
AFIX  23
H1A   2    0.523420    0.420587    0.658478    11.00000   -1.20000
H1B   2    0.538016    0.423272    0.581961    11.00000   -1.20000
AFIX   0
C1    1    0.613663    0.358005    0.693601    11.00000    0.02699    0.02184 =
         0.03120   -0.00027    0.00995   -0.00355
C3    1    0.640847    0.352172    0.577911    11.00000    0.03635    0.02879 =
         0.03387   -0.00419    0.01394   -0.00378
AFIX  43
H3    2    0.606928    0.421307    0.545033    11.00000   -1.20000
AFIX   0
C2    1    0.652432    0.309256    0.660176    11.00000    0.03047    0.02118 =
         0.03195   -0.00310    0.01145   -0.00444
C5    1    0.728545    0.194645    0.593000    11.00000    0.04467    0.03709 =
         0.04770   -0.01002    0.02860   -0.00390
AFIX  43
H5    2    0.753262    0.155529    0.569665    11.00000   -1.20000
AFIX   0
C4    1    0.677059    0.296733    0.545411    11.00000    0.04805    0.04046 =
         0.03455   -0.00569    0.02049   -0.00605
AFIX  43
H4    2    0.667789    0.326608    0.490508    11.00000   -1.20000
AFIX   0
C6    1    0.742356    0.153163    0.671562    11.00000    0.03598    0.02777 =
         0.04576   -0.00505    0.02060   -0.00187
AFIX  43
H6    2    0.777041    0.086093    0.703032    11.00000   -1.20000
AFIX   0
C7    1    0.705554    0.208703    0.708000    11.00000    0.02914    0.02226 =
         0.03736   -0.00396    0.01437   -0.00393
C9    1    0.682876    0.208498    0.823449    11.00000    0.02753    0.02831 =
         0.03293    0.00281    0.01115    0.00010
C8    1    0.719342    0.161794    0.788254    11.00000    0.02585    0.02588 =
         0.03741    0.00223    0.01112    0.00065
AFIX  43
H8    2    0.754400    0.096500    0.819646    11.00000   -1.20000
AFIX   0
C10   1    0.696939    0.156086    0.905593    11.00000    0.03182    0.04267 =
         0.03629    0.00982    0.01263    0.00894
AFIX  43
H10   2    0.732239    0.091890    0.936833    11.00000   -1.20000
AFIX   0
C11   1    0.660780    0.196412    0.939636    11.00000    0.04347    0.05603 =
         0.03503    0.01255    0.01817    0.01052
AFIX  43
H11   2    0.670808    0.160414    0.994147    11.00000   -1.20000
AFIX   0
C12   1    0.608255    0.291976    0.893769    11.00000    0.03754    0.05300 =
         0.04160    0.00820    0.02317    0.00891
AFIX  43
H12   2    0.583023    0.319704    0.917722    11.00000   -1.20000
AFIX   0
C13   1    0.593275    0.345009    0.815480    11.00000    0.02928    0.03793 =
         0.03878    0.00766    0.01473    0.00512
AFIX  43
H13   2    0.557677    0.409322    0.786194    11.00000   -1.20000
AFIX   0
C14   1    0.629498    0.306910    0.775829    11.00000    0.02464    0.02631 =
         0.03192    0.00256    0.00985   -0.00065
C15   1    0.493226    0.853264    0.591546    11.00000    0.04080    0.04646 =
         0.04895    0.00614    0.01419    0.01606
AFIX 137
H15A  2    0.498983    0.988857    0.602373    11.00000   -1.50000
H15B  2    0.464094    0.807097    0.608113    11.00000   -1.50000
H15C  2    0.479972    0.830209    0.533341    11.00000   -1.50000
AFIX   0
C16   1    0.586789    0.815215    0.751271    11.00000    0.05507    0.04163 =
         0.03916   -0.01167    0.01333   -0.00029
AFIX 137
H16A  2    0.586865    0.953381    0.751420    11.00000   -1.50000
H16B  2    0.626236    0.768890    0.783686    11.00000   -1.50000
H16C  2    0.561454    0.769113    0.774663    11.00000   -1.50000
AFIX   0
C17   1    0.609059    0.826290    0.610278    11.00000    0.04561    0.03013 =
         0.05942    0.00079    0.02637   -0.00657
AFIX 137
H17A  2    0.610654    0.963783    0.616140    11.00000   -1.50000
H17B  2    0.594952    0.793296    0.552766    11.00000   -1.50000
H17C  2    0.647868    0.773566    0.641264    11.00000   -1.50000
AFIX   0
HKLF 4

REM  test_a.res in C2/c
REM R1 =  0.0407 for    2817 Fo > 4sig(Fo)  and  0.0439 for all    3061 data
REM    175 parameters refined using      0 restraints

END

WGHT      0.0584      2.7487

REM Highest difference peak  0.369,  deepest hole -0.260,  1-sigma level  0.045
Q1    1   0.5780  0.7726  0.7008  11.00000  0.05    0.37
Q2    1   0.4940  0.3832  0.6253  11.00000  0.05    0.32
Q3    1   0.6356  0.3624  0.6760  11.00000  0.05    0.32
Q4    1   0.5872  0.7710  0.6280  11.00000  0.05    0.30
Q5    1   0.6500  0.3429  0.6206  11.00000  0.05    0.30
Q6    1   0.6736  0.2485  0.6803  11.00000  0.05    0.30
Q7    1   0.6564  0.2690  0.7982  11.00000  0.05    0.29
Q8    1   0.5857  0.4065  0.6701  11.00000  0.05    0.28
Q9    1   0.6400  0.2622  0.9038  11.00000  0.05    0.28
Q10   1   0.7183  0.1904  0.6835  11.00000  0.05    0.28
Q11   1   0.7038  0.2012  0.8069  11.00000  0.05    0.27
Q12   1   0.5639  0.5874  0.6506  11.00000  0.05    0.27
Q13   1   0.5071  0.4651  0.6707  11.00000  0.05    0.25
Q14   1   0.6220  0.3528  0.8124  11.00000  0.05    0.25
Q15   1   0.5271  0.7987  0.6268  11.00000  0.05    0.24
Q16   1   0.6512  0.2893  0.5569  11.00000  0.05    0.23
Q17   1   0.6926  0.1990  0.8734  11.00000  0.05    0.22
Q18   1   0.6901  0.2285  0.9266  11.00000  0.05    0.21
Q19   1   0.6187  0.3175  0.7291  11.00000  0.05    0.21
Q20   1   0.5262  0.4794  0.5567  11.00000  0.05    0.20
;
_shelx_res_checksum              23622

_exptl_crystal_recrystallization_method 'Re-crystallisation from solvent'
_chemical_properties_physical    Air-sensitive,Moisture-sensitive
####################################################################### 
# 
# This file contains crystal structure data downloaded from the 
# Cambridge Structural Database (CSD) hosted by the Cambridge 
# Crystallographic Data Centre (CCDC).
# 
# Full information about CCDC data access policies and citation 
# guidelines are available at http://www.ccdc.cam.ac.uk/access/V1 
# 
# Audit and citation data items may have been added by the CCDC. 
# Please retain this information to preserve the provenance of 
# this file and to allow appropriate attribution of the data. 
# 
#######################################################################

data_CaLe197
_database_code_depnum_ccdc_archive 'CCDC 2169213'
loop_
_audit_author_name
_audit_author_address
'Merle Arrowsmith'
;Universitaet Wuerzburg
Germany
;
_audit_update_record             
;
2022-04-28 deposited with the CCDC.	2022-06-03 downloaded from the CCDC.
;
# start Validation Reply Form
_vrf_PLAT303_CaLe197             
;
PROBLEM: Full Occupancy Atom H1B_1     with # Connections       2.00 Check
RESPONSE: bridging H
;
_vrf_PLAT340_CaLe197             
;
PROBLEM: Low Bond Precision on  C-C Bonds ...............    0.00432 Ang.
RESPONSE: weakly diffracting crystal
;
_vrf_PLAT911_CaLe197             
;
PROBLEM: Missing FCF Refl Between Thmin & STh/L=    0.600          4 Report
RESPONSE: reflections affected by beamstop
;

_audit_creation_method           SHELXL-2017/1
_shelx_SHELXL_version_number     2017/1
_chemical_name_systematic        9-Anth
_chemical_name_common            (mu-H)B2H2(Anth)(1,9-Anth)(PMe3)
_chemical_melting_point          ?
_chemical_formula_moiety         'C31 H29 B2 P, C6 H6'
_chemical_formula_sum            'C37 H35 B2 P'
_chemical_formula_weight         532.24

loop_
_atom_type_symbol
_atom_type_description
_atom_type_scat_dispersion_real
_atom_type_scat_dispersion_imag
_atom_type_scat_source
C C 0.0033 0.0016 'International Tables Vol C Tables 4.2.6.8 and 6.1.1.4'
H H 0.0000 0.0000 'International Tables Vol C Tables 4.2.6.8 and 6.1.1.4'
B B 0.0013 0.0007 'International Tables Vol C Tables 4.2.6.8 and 6.1.1.4'
P P 0.1023 0.0942 'International Tables Vol C Tables 4.2.6.8 and 6.1.1.4'

_space_group_crystal_system      monoclinic
_space_group_IT_number           14
_space_group_name_H-M_alt        'P 21/c'
_space_group_name_Hall           '-P 2ybc'

_shelx_space_group_comment       
;
The symmetry employed for this shelxl refinement is uniquely defined
by the following loop, which should always be used as a source of
symmetry information in preference to the above space-group names.
They are only intended as comments.
;

loop_
_space_group_symop_operation_xyz
'x, y, z'
'-x, y+1/2, -z+1/2'
'-x, -y, -z'
'x, -y-1/2, z-1/2'

_cell_length_a                   19.472(2)
_cell_length_b                   16.526(2)
_cell_length_c                   9.3359(16)
_cell_angle_alpha                90
_cell_angle_beta                 102.454(6)
_cell_angle_gamma                90
_cell_volume                     2933.6(7)
_cell_formula_units_Z            4
_cell_measurement_temperature    100(2)
_cell_measurement_reflns_used    9675
_cell_measurement_theta_min      2.55
_cell_measurement_theta_max      26.72


_exptl_special_details           
;
The crystal was immersed in a film of perfluoropolyether oil, mounted on a 
polyimide microloop (MicroMounts of MiTeGen) and transferred to stream of cold 
nitrogen (Bruker Kryoflex2).
;
_exptl_crystal_description       block
_exptl_crystal_colour            yellow
_exptl_crystal_density_meas      ?
_exptl_crystal_density_method    ?
_exptl_crystal_density_diffrn    1.205
_exptl_crystal_F_000             1128
_exptl_transmission_factor_min   ?
_exptl_transmission_factor_max   ?
_exptl_crystal_size_max          0.21
_exptl_crystal_size_mid          0.19
_exptl_crystal_size_min          0.15
_exptl_absorpt_coefficient_mu    0.119
_shelx_estimated_absorpt_T_min   ?
_shelx_estimated_absorpt_T_max   ?
_exptl_absorpt_correction_type   multi-scan
_exptl_absorpt_correction_T_min  0.7050
_exptl_absorpt_correction_T_max  0.7454
_exptl_absorpt_process_details   'SadAbs 2016/2 (Bruker AXS)'
_exptl_absorpt_special_details   ?
_diffrn_ambient_temperature      100(2)
_diffrn_radiation_wavelength     0.71073
_diffrn_radiation_type           MoK\a
_diffrn_radiation_monochromator  'multi-layer mirror'
_diffrn_source                   'microfocus sealed tube (Incoatec ImS)'
_diffrn_measurement_device_type  'Bruker D8 Quest'
_diffrn_measurement_method       '\f and \w scans'
_diffrn_detector                 'CMOS area detector (Photon II)'
_diffrn_detector_area_resol_mean 7.5
_diffrn_reflns_number            59270
_diffrn_reflns_av_unetI/netI     0.0149
_diffrn_reflns_av_R_equivalents  0.0248
_diffrn_reflns_limit_h_min       -24
_diffrn_reflns_limit_h_max       23
_diffrn_reflns_limit_k_min       -20
_diffrn_reflns_limit_k_max       20
_diffrn_reflns_limit_l_min       -11
_diffrn_reflns_limit_l_max       11
_diffrn_reflns_theta_min         2.142
_diffrn_reflns_theta_max         26.013
_diffrn_reflns_theta_full        26.000
_diffrn_measured_fraction_theta_max 0.999
_diffrn_measured_fraction_theta_full 0.999
_diffrn_reflns_Laue_measured_fraction_max 0.999
_diffrn_reflns_Laue_measured_fraction_full 0.999
_diffrn_reflns_point_group_measured_fraction_max 0.999
_diffrn_reflns_point_group_measured_fraction_full 0.999
_reflns_number_total             5779
_reflns_number_gt                5652
_reflns_threshold_expression     'I > 2\s(I)'
_reflns_Friedel_coverage         0.000
_reflns_Friedel_fraction_max     .
_reflns_Friedel_fraction_full    .

_reflns_special_details          
;
 Reflections were merged by SHELXL according to the crystal
 class for the calculation of statistics and refinement.
 
 _reflns_Friedel_fraction is defined as the number of unique
 Friedel pairs measured divided by the number that would be
 possible theoretically, ignoring centric projections and
 systematic absences.
;

_computing_data_collection       'APEX2 ver. 2014.9 (Bruker AXS)'
_computing_cell_refinement       'Saint+ ver. V8.38A (Bruker AXS)'
_computing_data_reduction        'Saint+ ver. V8.38A (Bruker AXS)'
_computing_structure_solution    'SHELXT (Sheldrick, 2014)'
_computing_structure_refinement  'SHELXL-2017/1 (Sheldrick, 2017)'
_computing_molecular_graphics    'ShelXLe (Huebschle et all, 2011)'
_computing_publication_material  'SHELXL-2017/1 (Sheldrick, 2017)'
_refine_special_details          
;

 Refinement of F^2^ against ALL reflections. The weighted R-factor wR and 
goodness of fit S are based on F^2^, conventional R-factors R are based on F, 
with F set to zero for negative F^2^. The threshold expression of F^2^ > 
2sigma(F^2^) is used only for calculating R-factors(gt) etc. and is not 
relevant to the choice of reflections for refinement. R-factors based on F^2^ 
are statistically about twice as large as those based on F, and R-factors 
based on ALL data will be even larger.

The anthryl ligand was modelled as twofold disordered in a 51:49 ratio. 
ADPs within RESI 4 and 5 ANT2 were restrained with SIMU 0.01
;
_refine_ls_structure_factor_coef Fsqd
_refine_ls_matrix_type           full
_refine_ls_weighting_scheme      calc
_refine_ls_weighting_details     
'w=1/[\s^2^(Fo^2^)+7.3461P] where P=(Fo^2^+2Fc^2^)/3'
_atom_sites_solution_primary     ?
_atom_sites_solution_secondary   ?
_atom_sites_solution_hydrogens   mixed
_refine_ls_hydrogen_treatment    mixed
_refine_ls_extinction_method     none
_refine_ls_extinction_coef       .
_refine_ls_number_reflns         5779
_refine_ls_number_parameters     433
_refine_ls_number_restraints     388
_refine_ls_R_factor_all          0.0690
_refine_ls_R_factor_gt           0.0684
_refine_ls_wR_factor_ref         0.1633
_refine_ls_wR_factor_gt          0.1631
_refine_ls_goodness_of_fit_ref   1.332
_refine_ls_restrained_S_all      1.292
_refine_ls_shift/su_max          0.000
_refine_ls_shift/su_mean         0.000

loop_
_atom_site_label
_atom_site_type_symbol
_atom_site_fract_x
_atom_site_fract_y
_atom_site_fract_z
_atom_site_U_iso_or_equiv
_atom_site_adp_type
_atom_site_occupancy
_atom_site_site_symmetry_order
_atom_site_calc_flag
_atom_site_refinement_flags_posn
_atom_site_refinement_flags_adp
_atom_site_refinement_flags_occupancy
_atom_site_disorder_assembly
_atom_site_disorder_group
B1_1 B 0.29104(17) 0.5055(2) 0.8193(3) 0.0180(6) Uani 1 1 d . . . . .
H1B_1 H 0.251(2) 0.547(2) 0.723(4) 0.037(11) Uiso 1 1 d . . . . .
H1A_1 H 0.3310(19) 0.552(2) 0.861(4) 0.030(10) Uiso 1 1 d . . . . .
B2_1 B 0.19424(18) 0.5187(2) 0.6139(4) 0.0196(7) Uani 1 1 d . . . . .
H2_1 H 0.1556(16) 0.5046(19) 0.683(3) 0.014(8) Uiso 1 1 d . . . . .
P1_2 P 0.23737(4) 0.49534(5) 0.97197(8) 0.01919(18) Uani 1 1 d . . . . .
C2_2 C 0.17313(17) 0.41544(19) 0.9498(4) 0.0252(7) Uani 1 1 d . . . . .
H2A_2 H 0.147301 0.418402 1.028830 0.038 Uiso 1 1 calc R U . . .
H2B_2 H 0.196921 0.362987 0.953434 0.038 Uiso 1 1 calc R U . . .
H2C_2 H 0.140182 0.421424 0.854909 0.038 Uiso 1 1 calc R U . . .
C3_2 C 0.19270(19) 0.5891(2) 0.9923(4) 0.0302(8) Uani 1 1 d . . . . .
H3A_2 H 0.170101 0.584934 1.076160 0.045 Uiso 1 1 calc R U . . .
H3B_2 H 0.156929 0.599627 0.902940 0.045 Uiso 1 1 calc R U . . .
H3C_2 H 0.226826 0.633502 1.008697 0.045 Uiso 1 1 calc R U . . .
C1_2 C 0.29540(17) 0.4762(2) 1.1472(3) 0.0283(7) Uani 1 1 d . . . . .
H1A_2 H 0.268564 0.478339 1.224675 0.042 Uiso 1 1 calc R U . . .
H1B_2 H 0.332529 0.517261 1.165894 0.042 Uiso 1 1 calc R U . . .
H1C_2 H 0.316608 0.422437 1.146201 0.042 Uiso 1 1 calc R U . . .
C1_3 C 0.31621(15) 0.42264(17) 0.7592(3) 0.0154(6) Uani 1 1 d . . . . .
C2_3 C 0.27662(15) 0.39143(17) 0.6261(3) 0.0168(6) Uani 1 1 d . . . . .
C3_3 C 0.21833(15) 0.43763(18) 0.5450(3) 0.0178(6) Uani 1 1 d . . . . .
C4_3 C 0.18376(16) 0.40944(18) 0.4107(3) 0.0214(6) Uani 1 1 d . . . . .
H4_3 H 0.146413 0.440606 0.354827 0.026 Uiso 1 1 calc R U . . .
C5_3 C 0.20212(17) 0.33488(19) 0.3523(3) 0.0234(7) Uani 1 1 d . . . . .
H5_3 H 0.175826 0.316267 0.260435 0.028 Uiso 1 1 calc R U . . .
C6_3 C 0.25687(16) 0.29007(18) 0.4266(3) 0.0210(6) Uani 1 1 d . . . . .
H6_3 H 0.268830 0.240601 0.386196 0.025 Uiso 1 1 calc R U . . .
C7_3 C 0.29661(15) 0.31729(17) 0.5657(3) 0.0178(6) Uani 1 1 d . . . . .
C8_3 C 0.35664(16) 0.27642(18) 0.6397(3) 0.0207(6) Uani 1 1 d . . . . .
H8_3 H 0.369257 0.226538 0.601783 0.025 Uiso 1 1 calc R U . . .
C9_3 C 0.39845(16) 0.30767(18) 0.7684(3) 0.0198(6) Uani 1 1 d . . . . .
C10_3 C 0.46359(17) 0.2700(2) 0.8360(4) 0.0268(7) Uani 1 1 d . . . . .
H10_3 H 0.476806 0.220844 0.796616 0.032 Uiso 1 1 calc R U . . .
C11_3 C 0.50691(17) 0.3031(2) 0.9553(4) 0.0284(7) Uani 1 1 d . . . . .
H11_3 H 0.550125 0.277414 0.998057 0.034 Uiso 1 1 calc R U . . .
C12_3 C 0.48746(16) 0.3760(2) 1.0159(3) 0.0252(7) Uani 1 1 d . . . . .
H12_3 H 0.518042 0.399216 1.098885 0.030 Uiso 1 1 calc R U . . .
C13_3 C 0.42536(16) 0.41335(19) 0.9566(3) 0.0206(6) Uani 1 1 d . . . . .
H13_3 H 0.413034 0.461500 1.000590 0.025 Uiso 1 1 calc R U . . .
C14_3 C 0.37820(15) 0.38171(17) 0.8293(3) 0.0168(6) Uani 1 1 d . . . . .
C15_4 C 0.1854(6) 0.5966(7) 0.5078(13) 0.0132(17) Uani 0.51(2) 1 d . U P A 1
C16_4 C 0.2389(6) 0.6311(6) 0.4410(10) 0.0124(15) Uani 0.51(2) 1 d . U P A 1
C17_4 C 0.3093(6) 0.6005(8) 0.4774(14) 0.0191(18) Uani 0.51(2) 1 d . U P A 1
H17_4 H 0.320663 0.558462 0.547903 0.023 Uiso 0.51(2) 1 calc R U P A 1
C18_4 C 0.3595(6) 0.6303(7) 0.4135(12) 0.0218(17) Uani 0.51(2) 1 d . U P A 1
H18_4 H 0.405438 0.607766 0.436824 0.026 Uiso 0.51(2) 1 calc R U P A 1
C19_4 C 0.3448(6) 0.6940(6) 0.3128(10) 0.0227(16) Uani 0.51(2) 1 d . U P A 1
H19_4 H 0.381251 0.715176 0.270455 0.027 Uiso 0.51(2) 1 calc R U P A 1
C20_4 C 0.2796(7) 0.7259(5) 0.2751(8) 0.0180(15) Uani 0.51(2) 1 d . U P A 1
H20_4 H 0.270312 0.769241 0.206902 0.022 Uiso 0.51(2) 1 calc R U P A 1
C21_4 C 0.2244(6) 0.6941(5) 0.3382(9) 0.0147(14) Uani 0.51(2) 1 d . U P A 1
C22_4 C 0.1570(7) 0.7268(4) 0.2986(8) 0.0160(15) Uani 0.51(2) 1 d . U P A 1
H22_4 H 0.147997 0.769351 0.228645 0.019 Uiso 0.51(2) 1 calc R U P A 1
C23_4 C 0.1023(6) 0.6977(5) 0.3603(9) 0.0149(15) Uani 0.51(2) 1 d . U P A 1
C24_4 C 0.0326(6) 0.7292(5) 0.3180(9) 0.0212(16) Uani 0.51(2) 1 d . U P A 1
H24_4 H 0.023923 0.771707 0.247982 0.025 Uiso 0.51(2) 1 calc R U P A 1
C25_4 C -0.0219(6) 0.7013(6) 0.3731(9) 0.0230(17) Uani 0.51(2) 1 d . U P A 1
H25_4 H -0.067632 0.723315 0.340316 0.028 Uiso 0.51(2) 1 calc R U P A 1
C26_4 C -0.0101(5) 0.6388(7) 0.4804(10) 0.0212(16) Uani 0.51(2) 1 d . U P A 1
H26_4 H -0.047670 0.619746 0.521643 0.025 Uiso 0.51(2) 1 calc R U P A 1
C27_4 C 0.0574(6) 0.6055(7) 0.5249(12) 0.0181(17) Uani 0.51(2) 1 d . U P A 1
H27_4 H 0.064550 0.563598 0.596280 0.022 Uiso 0.51(2) 1 calc R U P A 1
C28_4 C 0.1168(5) 0.6322(5) 0.4664(9) 0.0111(14) Uani 0.51(2) 1 d . U P A 1
C15_5 C 0.1712(6) 0.5964(9) 0.5097(15) 0.0114(19) Uiso 0.49(2) 1 d . U P A 2
C16_5 C 0.2231(6) 0.6302(7) 0.4481(13) 0.0138(17) Uiso 0.49(2) 1 d . U P A 2
C17_5 C 0.2956(7) 0.6053(9) 0.4769(17) 0.019(2) Uiso 0.49(2) 1 d . U P A 2
H17_5 H 0.309289 0.560763 0.541102 0.022 Uiso 0.49(2) 1 calc R U P A 2
C18_5 C 0.3466(7) 0.6424(8) 0.4166(15) 0.024(2) Uiso 0.49(2) 1 d . U P A 2
H18_5 H 0.394055 0.624877 0.443674 0.029 Uiso 0.49(2) 1 calc R U P A 2
C19_5 C 0.3276(7) 0.7080(7) 0.3121(12) 0.0220(19) Uiso 0.49(2) 1 d . U P A 2
H19_5 H 0.361662 0.732174 0.266708 0.026 Uiso 0.49(2) 1 calc R U P A 2
C20_5 C 0.2593(6) 0.7340(6) 0.2808(11) 0.0199(18) Uiso 0.49(2) 1 d . U P A 2
H20_5 H 0.246889 0.777411 0.213457 0.024 Uiso 0.49(2) 1 calc R U P A 2
C21_5 C 0.2061(6) 0.6994(6) 0.3435(11) 0.0155(17) Uiso 0.49(2) 1 d . U P A 2
C22_5 C 0.1366(6) 0.7244(6) 0.3083(11) 0.0153(17) Uiso 0.49(2) 1 d . U P A 2
H22_5 H 0.124051 0.766534 0.238267 0.018 Uiso 0.49(2) 1 calc R U P A 2
C23_5 C 0.0848(6) 0.6914(6) 0.3695(11) 0.0159(17) Uiso 0.49(2) 1 d . U P A 2
C24_5 C 0.0133(6) 0.7187(6) 0.3291(11) 0.0180(18) Uiso 0.49(2) 1 d . U P A 2
H24_5 H 0.001148 0.761645 0.260732 0.022 Uiso 0.49(2) 1 calc R U P A 2
C25_5 C -0.0367(6) 0.6836(7) 0.3875(11) 0.0220(18) Uiso 0.49(2) 1 d . U P A 2
H25_5 H -0.083766 0.702596 0.360892 0.026 Uiso 0.49(2) 1 calc R U P A 2
C26_5 C -0.0198(5) 0.6185(7) 0.4888(11) 0.0196(18) Uiso 0.49(2) 1 d . U P A 2
H26_5 H -0.055839 0.593613 0.527696 0.023 Uiso 0.49(2) 1 calc R U P A 2
C27_5 C 0.0463(6) 0.5922(7) 0.5293(15) 0.018(2) Uiso 0.49(2) 1 d . U P A 2
H27_5 H 0.056327 0.549194 0.598084 0.021 Uiso 0.49(2) 1 calc R U P A 2
C28_5 C 0.1013(6) 0.6253(6) 0.4748(12) 0.0130(17) Uiso 0.49(2) 1 d . U P A 2
C1_6 C 0.00481(17) 0.4451(2) 0.1138(3) 0.0269(7) Uani 1 1 d . . . . .
H1_6 H 0.007765 0.407490 0.191809 0.032 Uiso 1 1 calc R U . . .
C2_6 C 0.01805(18) 0.5265(2) 0.1440(3) 0.0277(7) Uani 1 1 d . . . . .
H2_6 H 0.030757 0.544464 0.242877 0.033 Uiso 1 1 calc R U . . .
C3_6 C 0.01277(18) 0.5814(2) 0.0306(3) 0.0272(7) Uani 1 1 d . . . . .
H3_6 H 0.021179 0.637212 0.051398 0.033 Uiso 1 1 calc R U . . .
C1_7 C 0.53381(17) 0.5445(2) 0.6200(4) 0.0285(7) Uani 1 1 d . . . . .
H1_7 H 0.556854 0.575175 0.702602 0.034 Uiso 1 1 calc R U . . .
C2_7 C 0.48535(19) 0.4855(2) 0.6358(4) 0.0346(8) Uani 1 1 d . . . . .
H2_7 H 0.475384 0.475468 0.729442 0.042 Uiso 1 1 calc R U . . .
C3_7 C 0.45157(18) 0.4415(2) 0.5156(4) 0.0317(8) Uani 1 1 d . . . . .
H3_7 H 0.418151 0.401325 0.526581 0.038 Uiso 1 1 calc R U . . .

loop_
_atom_site_aniso_label
_atom_site_aniso_U_11
_atom_site_aniso_U_22
_atom_site_aniso_U_33
_atom_site_aniso_U_23
_atom_site_aniso_U_13
_atom_site_aniso_U_12
B1_1 0.0187(15) 0.0171(15) 0.0167(15) 0.0035(13) 0.0008(12) -0.0013(13)
B2_1 0.0197(16) 0.0185(16) 0.0184(16) 0.0017(13) -0.0006(13) 0.0025(13)
P1_2 0.0221(4) 0.0186(4) 0.0159(4) 0.0000(3) 0.0021(3) 0.0020(3)
C2_2 0.0246(16) 0.0240(16) 0.0262(16) 0.0048(13) 0.0036(13) -0.0010(13)
C3_2 0.0352(19) 0.0249(17) 0.0303(18) -0.0062(14) 0.0064(14) 0.0077(14)
C1_2 0.0281(17) 0.0393(19) 0.0161(14) 0.0030(13) 0.0018(12) -0.0019(14)
C1_3 0.0164(13) 0.0147(13) 0.0162(13) 0.0041(11) 0.0060(11) -0.0014(11)
C2_3 0.0171(14) 0.0150(13) 0.0196(14) 0.0032(11) 0.0068(11) -0.0035(11)
C3_3 0.0184(14) 0.0164(14) 0.0188(14) 0.0021(11) 0.0042(11) -0.0024(11)
C4_3 0.0208(15) 0.0198(15) 0.0226(15) 0.0016(12) 0.0022(12) 0.0006(12)
C5_3 0.0267(16) 0.0241(16) 0.0189(14) -0.0031(12) 0.0040(12) -0.0075(13)
C6_3 0.0270(16) 0.0165(14) 0.0223(15) -0.0019(12) 0.0114(12) -0.0030(12)
C7_3 0.0206(14) 0.0137(13) 0.0212(14) 0.0022(11) 0.0093(12) -0.0049(11)
C8_3 0.0246(15) 0.0159(14) 0.0251(15) 0.0026(12) 0.0130(12) 0.0007(12)
C9_3 0.0209(15) 0.0202(15) 0.0215(15) 0.0061(12) 0.0116(12) 0.0014(12)
C10_3 0.0280(17) 0.0278(17) 0.0269(16) 0.0054(13) 0.0109(13) 0.0092(14)
C11_3 0.0195(15) 0.0382(19) 0.0278(17) 0.0107(14) 0.0062(13) 0.0107(14)
C12_3 0.0198(16) 0.0349(18) 0.0204(15) 0.0077(13) 0.0032(12) -0.0010(13)
C13_3 0.0213(15) 0.0250(16) 0.0164(14) 0.0067(12) 0.0058(11) -0.0023(12)
C14_3 0.0160(13) 0.0183(14) 0.0179(14) 0.0050(11) 0.0078(11) -0.0019(11)
C15_4 0.011(4) 0.015(3) 0.014(3) -0.0040(19) 0.003(3) 0.003(3)
C16_4 0.013(3) 0.014(2) 0.012(2) -0.0007(18) 0.007(3) -0.006(3)
C17_4 0.015(4) 0.021(3) 0.020(3) 0.000(2) 0.002(3) 0.001(3)
C18_4 0.021(3) 0.022(3) 0.023(3) -0.001(3) 0.005(3) -0.003(3)
C19_4 0.022(4) 0.021(3) 0.024(3) 0.002(2) 0.003(3) -0.004(3)
C20_4 0.020(4) 0.018(3) 0.018(3) 0.006(2) 0.010(3) -0.004(3)
C21_4 0.017(3) 0.015(2) 0.013(2) -0.0023(19) 0.004(3) 0.001(3)
C22_4 0.018(3) 0.013(2) 0.017(3) 0.002(2) 0.005(3) -0.002(3)
C23_4 0.016(3) 0.015(2) 0.014(2) -0.002(2) 0.005(3) 0.004(3)
C24_4 0.024(3) 0.018(3) 0.022(3) 0.001(2) 0.006(3) 0.006(3)
C25_4 0.025(3) 0.019(3) 0.024(3) 0.005(3) 0.003(3) 0.008(3)
C26_4 0.023(3) 0.019(3) 0.023(3) -0.004(3) 0.008(2) 0.003(3)
C27_4 0.021(4) 0.019(3) 0.014(3) -0.004(3) 0.005(3) 0.000(3)
C28_4 0.013(3) 0.013(2) 0.009(2) -0.0046(19) 0.008(2) -0.004(2)
C1_6 0.0300(17) 0.0292(17) 0.0204(15) 0.0009(13) 0.0029(13) 0.0040(14)
C2_6 0.0318(17) 0.0327(18) 0.0167(14) -0.0058(13) 0.0009(13) 0.0018(14)
C3_6 0.0316(18) 0.0250(16) 0.0241(16) -0.0070(13) 0.0039(13) 0.0015(14)
C1_7 0.0235(16) 0.0381(19) 0.0219(16) 0.0012(14) 0.0007(13) -0.0062(14)
C2_7 0.0333(18) 0.050(2) 0.0214(16) 0.0087(16) 0.0085(14) -0.0126(17)
C3_7 0.0233(16) 0.040(2) 0.0321(18) 0.0098(15) 0.0066(14) -0.0126(14)

_geom_special_details            
;
 All esds (except the esd in the dihedral angle between two l.s. planes)
 are estimated using the full covariance matrix.  The cell esds are taken
 into account individually in the estimation of esds in distances, angles
 and torsion angles; correlations between esds in cell parameters are only
 used when they are defined by crystal symmetry.  An approximate (isotropic)
 treatment of cell esds is used for estimating esds involving l.s. planes.
;

loop_
_geom_bond_atom_site_label_1
_geom_bond_atom_site_label_2
_geom_bond_distance
_geom_bond_site_symmetry_2
_geom_bond_publ_flag
B1_1 C1_3 1.597(4) . ?
B1_1 P1_2 1.948(3) . ?
B1_1 H1B_1 1.26(4) . ?
B1_1 H1A_1 1.11(4) . ?
B2_1 C3_3 1.600(4) . ?
B2_1 C15_4 1.611(13) . ?
B2_1 C15_5 1.615(15) . ?
B2_1 H1B_1 1.41(4) . ?
B2_1 H2_1 1.12(3) . ?
P1_2 C2_2 1.800(3) . ?
P1_2 C1_2 1.805(3) . ?
P1_2 C3_2 1.806(3) . ?
C2_2 H2A_2 0.9800 . ?
C2_2 H2B_2 0.9800 . ?
C2_2 H2C_2 0.9800 . ?
C3_2 H3A_2 0.9800 . ?
C3_2 H3B_2 0.9800 . ?
C3_2 H3C_2 0.9800 . ?
C1_2 H1A_2 0.9800 . ?
C1_2 H1B_2 0.9800 . ?
C1_2 H1C_2 0.9800 . ?
C1_3 C2_3 1.411(4) . ?
C1_3 C14_3 1.415(4) . ?
C2_3 C7_3 1.437(4) . ?
C2_3 C3_3 1.440(4) . ?
C3_3 C4_3 1.370(4) . ?
C4_3 C5_3 1.424(4) . ?
C4_3 H4_3 0.9500 . ?
C5_3 C6_3 1.359(4) . ?
C5_3 H5_3 0.9500 . ?
C6_3 C7_3 1.433(4) . ?
C6_3 H6_3 0.9500 . ?
C7_3 C8_3 1.397(4) . ?
C8_3 C9_3 1.397(4) . ?
C8_3 H8_3 0.9500 . ?
C9_3 C10_3 1.432(4) . ?
C9_3 C14_3 1.439(4) . ?
C10_3 C11_3 1.359(5) . ?
C10_3 H10_3 0.9500 . ?
C11_3 C12_3 1.417(5) . ?
C11_3 H11_3 0.9500 . ?
C12_3 C13_3 1.364(4) . ?
C12_3 H12_3 0.9500 . ?
C13_3 C14_3 1.434(4) . ?
C13_3 H13_3 0.9500 . ?
C15_4 C28_4 1.435(12) . ?
C15_4 C16_4 1.440(12) . ?
C16_4 C21_4 1.403(12) . ?
C16_4 C17_4 1.431(12) . ?
C17_4 C18_4 1.344(15) . ?
C17_4 H17_4 0.9500 . ?
C18_4 C19_4 1.400(14) . ?
C18_4 H18_4 0.9500 . ?
C19_4 C20_4 1.349(11) . ?
C19_4 H19_4 0.9500 . ?
C20_4 C21_4 1.432(10) . ?
C20_4 H20_4 0.9500 . ?
C21_4 C22_4 1.393(10) . ?
C22_4 C23_4 1.401(10) . ?
C22_4 H22_4 0.9500 . ?
C23_4 C24_4 1.429(10) . ?
C23_4 C28_4 1.453(11) . ?
C24_4 C25_4 1.355(12) . ?
C24_4 H24_4 0.9500 . ?
C25_4 C26_4 1.423(11) . ?
C25_4 H25_4 0.9500 . ?
C26_4 C27_4 1.404(13) . ?
C26_4 H26_4 0.9500 . ?
C27_4 C28_4 1.449(11) . ?
C27_4 H27_4 0.9500 . ?
C15_5 C16_5 1.383(14) . ?
C15_5 C28_5 1.413(13) . ?
C16_5 C17_5 1.438(13) . ?
C16_5 C21_5 1.494(16) . ?
C17_5 C18_5 1.386(19) . ?
C17_5 H17_5 0.9500 . ?
C18_5 C19_5 1.451(16) . ?
C18_5 H18_5 0.9500 . ?
C19_5 C20_5 1.368(11) . ?
C19_5 H19_5 0.9500 . ?
C20_5 C21_5 1.415(12) . ?
C20_5 H20_5 0.9500 . ?
C21_5 C22_5 1.386(11) . ?
C22_5 C23_5 1.375(11) . ?
C22_5 H22_5 0.9500 . ?
C23_5 C24_5 1.434(12) . ?
C23_5 C28_5 1.460(14) . ?
C24_5 C25_5 1.344(11) . ?
C24_5 H24_5 0.9500 . ?
C25_5 C26_5 1.424(13) . ?
C25_5 H25_5 0.9500 . ?
C26_5 C27_5 1.335(15) . ?
C26_5 H26_5 0.9500 . ?
C27_5 C28_5 1.392(13) . ?
C27_5 H27_5 0.9500 . ?
C1_6 C2_6 1.387(5) . ?
C1_6 C3_6 1.388(4) 3_565 ?
C1_6 H1_6 0.9500 . ?
C2_6 C3_6 1.382(5) . ?
C2_6 H2_6 0.9500 . ?
C3_6 H3_6 0.9500 . ?
C1_7 C3_7 1.377(5) 3_666 ?
C1_7 C2_7 1.387(5) . ?
C1_7 H1_7 0.9500 . ?
C2_7 C3_7 1.380(5) . ?
C2_7 H2_7 0.9500 . ?
C3_7 H3_7 0.9500 . ?

loop_
_geom_angle_atom_site_label_1
_geom_angle_atom_site_label_2
_geom_angle_atom_site_label_3
_geom_angle
_geom_angle_site_symmetry_1
_geom_angle_site_symmetry_3
_geom_angle_publ_flag
C1_3 B1_1 P1_2 115.9(2) . . ?
C1_3 B1_1 H1B_1 113.8(18) . . ?
P1_2 B1_1 H1B_1 102.7(17) . . ?
C1_3 B1_1 H1A_1 118.5(19) . . ?
P1_2 B1_1 H1A_1 104.5(19) . . ?
H1B_1 B1_1 H1A_1 99(3) . . ?
C3_3 B2_1 C15_4 115.1(5) . . ?
C3_3 B2_1 C15_5 119.4(6) . . ?
C3_3 B2_1 H1B_1 108.4(16) . . ?
C15_4 B2_1 H1B_1 98.2(16) . . ?
C15_5 B2_1 H1B_1 104.2(17) . . ?
C3_3 B2_1 H2_1 110.5(16) . . ?
C15_4 B2_1 H2_1 121.8(17) . . ?
C15_5 B2_1 H2_1 112.4(17) . . ?
H1B_1 B2_1 H2_1 100(2) . . ?
C2_2 P1_2 C1_2 105.03(16) . . ?
C2_2 P1_2 C3_2 107.63(16) . . ?
C1_2 P1_2 C3_2 106.09(16) . . ?
C2_2 P1_2 B1_1 116.63(15) . . ?
C1_2 P1_2 B1_1 110.41(15) . . ?
C3_2 P1_2 B1_1 110.43(16) . . ?
P1_2 C2_2 H2A_2 109.5 . . ?
P1_2 C2_2 H2B_2 109.5 . . ?
H2A_2 C2_2 H2B_2 109.5 . . ?
P1_2 C2_2 H2C_2 109.5 . . ?
H2A_2 C2_2 H2C_2 109.5 . . ?
H2B_2 C2_2 H2C_2 109.5 . . ?
P1_2 C3_2 H3A_2 109.5 . . ?
P1_2 C3_2 H3B_2 109.5 . . ?
H3A_2 C3_2 H3B_2 109.5 . . ?
P1_2 C3_2 H3C_2 109.5 . . ?
H3A_2 C3_2 H3C_2 109.5 . . ?
H3B_2 C3_2 H3C_2 109.5 . . ?
P1_2 C1_2 H1A_2 109.5 . . ?
P1_2 C1_2 H1B_2 109.5 . . ?
H1A_2 C1_2 H1B_2 109.5 . . ?
P1_2 C1_2 H1C_2 109.5 . . ?
H1A_2 C1_2 H1C_2 109.5 . . ?
H1B_2 C1_2 H1C_2 109.5 . . ?
C2_3 C1_3 C14_3 118.8(3) . . ?
C2_3 C1_3 B1_1 118.2(2) . . ?
C14_3 C1_3 B1_1 122.9(3) . . ?
C1_3 C2_3 C7_3 121.0(3) . . ?
C1_3 C2_3 C3_3 119.2(3) . . ?
C7_3 C2_3 C3_3 119.7(3) . . ?
C4_3 C3_3 C2_3 118.5(3) . . ?
C4_3 C3_3 B2_1 121.6(3) . . ?
C2_3 C3_3 B2_1 119.9(3) . . ?
C3_3 C4_3 C5_3 122.0(3) . . ?
C3_3 C4_3 H4_3 119.0 . . ?
C5_3 C4_3 H4_3 119.0 . . ?
C6_3 C5_3 C4_3 120.7(3) . . ?
C6_3 C5_3 H5_3 119.7 . . ?
C4_3 C5_3 H5_3 119.7 . . ?
C5_3 C6_3 C7_3 120.1(3) . . ?
C5_3 C6_3 H6_3 119.9 . . ?
C7_3 C6_3 H6_3 119.9 . . ?
C8_3 C7_3 C6_3 121.8(3) . . ?
C8_3 C7_3 C2_3 119.1(3) . . ?
C6_3 C7_3 C2_3 119.0(3) . . ?
C7_3 C8_3 C9_3 121.1(3) . . ?
C7_3 C8_3 H8_3 119.4 . . ?
C9_3 C8_3 H8_3 119.4 . . ?
C8_3 C9_3 C10_3 121.0(3) . . ?
C8_3 C9_3 C14_3 119.7(3) . . ?
C10_3 C9_3 C14_3 119.2(3) . . ?
C11_3 C10_3 C9_3 121.4(3) . . ?
C11_3 C10_3 H10_3 119.3 . . ?
C9_3 C10_3 H10_3 119.3 . . ?
C10_3 C11_3 C12_3 119.8(3) . . ?
C10_3 C11_3 H11_3 120.1 . . ?
C12_3 C11_3 H11_3 120.1 . . ?
C13_3 C12_3 C11_3 120.8(3) . . ?
C13_3 C12_3 H12_3 119.6 . . ?
C11_3 C12_3 H12_3 119.6 . . ?
C12_3 C13_3 C14_3 121.7(3) . . ?
C12_3 C13_3 H13_3 119.2 . . ?
C14_3 C13_3 H13_3 119.2 . . ?
C1_3 C14_3 C13_3 122.6(3) . . ?
C1_3 C14_3 C9_3 120.2(3) . . ?
C13_3 C14_3 C9_3 117.1(3) . . ?
C28_4 C15_4 C16_4 116.1(9) . . ?
C28_4 C15_4 B2_1 117.5(8) . . ?
C16_4 C15_4 B2_1 126.2(7) . . ?
C21_4 C16_4 C17_4 117.7(8) . . ?
C21_4 C16_4 C15_4 122.2(8) . . ?
C17_4 C16_4 C15_4 120.1(9) . . ?
C18_4 C17_4 C16_4 121.1(11) . . ?
C18_4 C17_4 H17_4 119.4 . . ?
C16_4 C17_4 H17_4 119.4 . . ?
C17_4 C18_4 C19_4 120.7(9) . . ?
C17_4 C18_4 H18_4 119.6 . . ?
C19_4 C18_4 H18_4 119.6 . . ?
C20_4 C19_4 C18_4 120.8(8) . . ?
C20_4 C19_4 H19_4 119.6 . . ?
C18_4 C19_4 H19_4 119.6 . . ?
C19_4 C20_4 C21_4 119.9(7) . . ?
C19_4 C20_4 H20_4 120.1 . . ?
C21_4 C20_4 H20_4 120.1 . . ?
C22_4 C21_4 C16_4 120.6(7) . . ?
C22_4 C21_4 C20_4 119.8(7) . . ?
C16_4 C21_4 C20_4 119.7(7) . . ?
C21_4 C22_4 C23_4 120.9(7) . . ?
C21_4 C22_4 H22_4 119.6 . . ?
C23_4 C22_4 H22_4 119.6 . . ?
C22_4 C23_4 C24_4 121.5(7) . . ?
C22_4 C23_4 C28_4 119.0(7) . . ?
C24_4 C23_4 C28_4 119.5(7) . . ?
C25_4 C24_4 C23_4 123.1(7) . . ?
C25_4 C24_4 H24_4 118.4 . . ?
C23_4 C24_4 H24_4 118.4 . . ?
C24_4 C25_4 C26_4 119.6(7) . . ?
C24_4 C25_4 H25_4 120.2 . . ?
C26_4 C25_4 H25_4 120.2 . . ?
C27_4 C26_4 C25_4 119.4(8) . . ?
C27_4 C26_4 H26_4 120.3 . . ?
C25_4 C26_4 H26_4 120.3 . . ?
C26_4 C27_4 C28_4 122.8(9) . . ?
C26_4 C27_4 H27_4 118.6 . . ?
C28_4 C27_4 H27_4 118.6 . . ?
C15_4 C28_4 C27_4 123.1(8) . . ?
C15_4 C28_4 C23_4 121.3(7) . . ?
C27_4 C28_4 C23_4 115.6(7) . . ?
C16_5 C15_5 C28_5 121.5(12) . . ?
C16_5 C15_5 B2_1 116.0(9) . . ?
C28_5 C15_5 B2_1 122.4(9) . . ?
C15_5 C16_5 C17_5 125.6(12) . . ?
C15_5 C16_5 C21_5 120.1(9) . . ?
C17_5 C16_5 C21_5 114.3(10) . . ?
C18_5 C17_5 C16_5 123.8(13) . . ?
C18_5 C17_5 H17_5 118.1 . . ?
C16_5 C17_5 H17_5 118.1 . . ?
C17_5 C18_5 C19_5 120.2(10) . . ?
C17_5 C18_5 H18_5 119.9 . . ?
C19_5 C18_5 H18_5 119.9 . . ?
C20_5 C19_5 C18_5 118.3(10) . . ?
C20_5 C19_5 H19_5 120.9 . . ?
C18_5 C19_5 H19_5 120.9 . . ?
C19_5 C20_5 C21_5 123.3(10) . . ?
C19_5 C20_5 H20_5 118.4 . . ?
C21_5 C20_5 H20_5 118.4 . . ?
C22_5 C21_5 C20_5 123.1(10) . . ?
C22_5 C21_5 C16_5 116.8(9) . . ?
C20_5 C21_5 C16_5 120.1(8) . . ?
C23_5 C22_5 C21_5 123.4(9) . . ?
C23_5 C22_5 H22_5 118.3 . . ?
C21_5 C22_5 H22_5 118.3 . . ?
C22_5 C23_5 C24_5 121.6(9) . . ?
C22_5 C23_5 C28_5 120.1(8) . . ?
C24_5 C23_5 C28_5 118.2(8) . . ?
C25_5 C24_5 C23_5 120.3(9) . . ?
C25_5 C24_5 H24_5 119.9 . . ?
C23_5 C24_5 H24_5 119.9 . . ?
C24_5 C25_5 C26_5 120.8(9) . . ?
C24_5 C25_5 H25_5 119.6 . . ?
C26_5 C25_5 H25_5 119.6 . . ?
C27_5 C26_5 C25_5 120.3(9) . . ?
C27_5 C26_5 H26_5 119.9 . . ?
C25_5 C26_5 H26_5 119.9 . . ?
C26_5 C27_5 C28_5 122.7(11) . . ?
C26_5 C27_5 H27_5 118.6 . . ?
C28_5 C27_5 H27_5 118.6 . . ?
C27_5 C28_5 C15_5 124.2(10) . . ?
C27_5 C28_5 C23_5 117.7(9) . . ?
C15_5 C28_5 C23_5 118.0(10) . . ?
C2_6 C1_6 C3_6 120.0(3) . 3_565 ?
C2_6 C1_6 H1_6 120.0 . . ?
C3_6 C1_6 H1_6 120.0 3_565 . ?
C3_6 C2_6 C1_6 120.0(3) . . ?
C3_6 C2_6 H2_6 120.0 . . ?
C1_6 C2_6 H2_6 120.0 . . ?
C2_6 C3_6 C1_6 120.0(3) . 3_565 ?
C2_6 C3_6 H3_6 120.0 . . ?
C1_6 C3_6 H3_6 120.0 3_565 . ?
C3_7 C1_7 C2_7 119.8(3) 3_666 . ?
C3_7 C1_7 H1_7 120.1 3_666 . ?
C2_7 C1_7 H1_7 120.1 . . ?
C3_7 C2_7 C1_7 120.1(3) . . ?
C3_7 C2_7 H2_7 120.0 . . ?
C1_7 C2_7 H2_7 120.0 . . ?
C1_7 C3_7 C2_7 120.2(3) 3_666 . ?
C1_7 C3_7 H3_7 119.9 3_666 . ?
C2_7 C3_7 H3_7 119.9 . . ?

loop_
_geom_torsion_atom_site_label_1
_geom_torsion_atom_site_label_2
_geom_torsion_atom_site_label_3
_geom_torsion_atom_site_label_4
_geom_torsion
_geom_torsion_site_symmetry_1
_geom_torsion_site_symmetry_2
_geom_torsion_site_symmetry_3
_geom_torsion_site_symmetry_4
_geom_torsion_publ_flag
P1_2 B1_1 C1_3 C2_3 99.4(3) . . . . ?
P1_2 B1_1 C1_3 C14_3 -84.0(3) . . . . ?
C14_3 C1_3 C2_3 C7_3 3.0(4) . . . . ?
B1_1 C1_3 C2_3 C7_3 179.7(2) . . . . ?
C14_3 C1_3 C2_3 C3_3 -172.6(3) . . . . ?
B1_1 C1_3 C2_3 C3_3 4.1(4) . . . . ?
C1_3 C2_3 C3_3 C4_3 175.1(3) . . . . ?
C7_3 C2_3 C3_3 C4_3 -0.5(4) . . . . ?
C1_3 C2_3 C3_3 B2_1 -6.3(4) . . . . ?
C7_3 C2_3 C3_3 B2_1 178.0(3) . . . . ?
C15_4 B2_1 C3_3 C4_3 -51.6(6) . . . . ?
C15_5 B2_1 C3_3 C4_3 -41.5(6) . . . . ?
C15_4 B2_1 C3_3 C2_3 129.9(5) . . . . ?
C15_5 B2_1 C3_3 C2_3 140.0(5) . . . . ?
C2_3 C3_3 C4_3 C5_3 2.4(4) . . . . ?
B2_1 C3_3 C4_3 C5_3 -176.2(3) . . . . ?
C3_3 C4_3 C5_3 C6_3 -2.4(5) . . . . ?
C4_3 C5_3 C6_3 C7_3 0.4(4) . . . . ?
C5_3 C6_3 C7_3 C8_3 -174.7(3) . . . . ?
C5_3 C6_3 C7_3 C2_3 1.3(4) . . . . ?
C1_3 C2_3 C7_3 C8_3 -0.7(4) . . . . ?
C3_3 C2_3 C7_3 C8_3 174.8(3) . . . . ?
C1_3 C2_3 C7_3 C6_3 -176.9(3) . . . . ?
C3_3 C2_3 C7_3 C6_3 -1.3(4) . . . . ?
C6_3 C7_3 C8_3 C9_3 174.1(3) . . . . ?
C2_3 C7_3 C8_3 C9_3 -1.9(4) . . . . ?
C7_3 C8_3 C9_3 C10_3 -173.7(3) . . . . ?
C7_3 C8_3 C9_3 C14_3 2.3(4) . . . . ?
C8_3 C9_3 C10_3 C11_3 175.4(3) . . . . ?
C14_3 C9_3 C10_3 C11_3 -0.7(5) . . . . ?
C9_3 C10_3 C11_3 C12_3 0.6(5) . . . . ?
C10_3 C11_3 C12_3 C13_3 0.5(5) . . . . ?
C11_3 C12_3 C13_3 C14_3 -1.5(5) . . . . ?
C2_3 C1_3 C14_3 C13_3 173.6(3) . . . . ?
B1_1 C1_3 C14_3 C13_3 -3.0(4) . . . . ?
C2_3 C1_3 C14_3 C9_3 -2.6(4) . . . . ?
B1_1 C1_3 C14_3 C9_3 -179.2(3) . . . . ?
C12_3 C13_3 C14_3 C1_3 -175.0(3) . . . . ?
C12_3 C13_3 C14_3 C9_3 1.3(4) . . . . ?
C8_3 C9_3 C14_3 C1_3 0.1(4) . . . . ?
C10_3 C9_3 C14_3 C1_3 176.1(3) . . . . ?
C8_3 C9_3 C14_3 C13_3 -176.3(3) . . . . ?
C10_3 C9_3 C14_3 C13_3 -0.3(4) . . . . ?
C3_3 B2_1 C15_4 C28_4 117.9(8) . . . . ?
C3_3 B2_1 C15_4 C16_4 -57.2(11) . . . . ?
C28_4 C15_4 C16_4 C21_4 -1.8(14) . . . . ?
B2_1 C15_4 C16_4 C21_4 173.4(8) . . . . ?
C28_4 C15_4 C16_4 C17_4 179.0(9) . . . . ?
B2_1 C15_4 C16_4 C17_4 -5.8(15) . . . . ?
C21_4 C16_4 C17_4 C18_4 -1.1(16) . . . . ?
C15_4 C16_4 C17_4 C18_4 178.2(10) . . . . ?
C16_4 C17_4 C18_4 C19_4 2.1(17) . . . . ?
C17_4 C18_4 C19_4 C20_4 -1.5(15) . . . . ?
C18_4 C19_4 C20_4 C21_4 -0.2(13) . . . . ?
C17_4 C16_4 C21_4 C22_4 -179.8(9) . . . . ?
C15_4 C16_4 C21_4 C22_4 1.0(13) . . . . ?
C17_4 C16_4 C21_4 C20_4 -0.6(12) . . . . ?
C15_4 C16_4 C21_4 C20_4 -179.8(8) . . . . ?
C19_4 C20_4 C21_4 C22_4 -179.6(7) . . . . ?
C19_4 C20_4 C21_4 C16_4 1.2(12) . . . . ?
C16_4 C21_4 C22_4 C23_4 0.1(12) . . . . ?
C20_4 C21_4 C22_4 C23_4 -179.0(7) . . . . ?
C21_4 C22_4 C23_4 C24_4 -178.4(7) . . . . ?
C21_4 C22_4 C23_4 C28_4 -0.4(11) . . . . ?
C22_4 C23_4 C24_4 C25_4 178.5(8) . . . . ?
C28_4 C23_4 C24_4 C25_4 0.5(12) . . . . ?
C23_4 C24_4 C25_4 C26_4 1.3(12) . . . . ?
C24_4 C25_4 C26_4 C27_4 -1.6(12) . . . . ?
C25_4 C26_4 C27_4 C28_4 0.3(13) . . . . ?
C16_4 C15_4 C28_4 C27_4 -179.1(9) . . . . ?
B2_1 C15_4 C28_4 C27_4 5.2(13) . . . . ?
C16_4 C15_4 C28_4 C23_4 1.5(13) . . . . ?
B2_1 C15_4 C28_4 C23_4 -174.1(7) . . . . ?
C26_4 C27_4 C28_4 C15_4 -177.9(9) . . . . ?
C26_4 C27_4 C28_4 C23_4 1.4(13) . . . . ?
C22_4 C23_4 C28_4 C15_4 -0.5(12) . . . . ?
C24_4 C23_4 C28_4 C15_4 177.6(8) . . . . ?
C22_4 C23_4 C28_4 C27_4 -179.9(7) . . . . ?
C24_4 C23_4 C28_4 C27_4 -1.8(11) . . . . ?
C3_3 B2_1 C15_5 C16_5 -63.6(12) . . . . ?
C3_3 B2_1 C15_5 C28_5 112.2(11) . . . . ?
C28_5 C15_5 C16_5 C17_5 179.8(12) . . . . ?
B2_1 C15_5 C16_5 C17_5 -4.3(18) . . . . ?
C28_5 C15_5 C16_5 C21_5 0.8(18) . . . . ?
B2_1 C15_5 C16_5 C21_5 176.6(9) . . . . ?
C15_5 C16_5 C17_5 C18_5 -177.9(13) . . . . ?
C21_5 C16_5 C17_5 C18_5 1.3(19) . . . . ?
C16_5 C17_5 C18_5 C19_5 -3(2) . . . . ?
C17_5 C18_5 C19_5 C20_5 2.9(17) . . . . ?
C18_5 C19_5 C20_5 C21_5 -0.9(16) . . . . ?
C19_5 C20_5 C21_5 C22_5 -178.1(10) . . . . ?
C19_5 C20_5 C21_5 C16_5 -0.9(15) . . . . ?
C15_5 C16_5 C21_5 C22_5 -2.7(15) . . . . ?
C17_5 C16_5 C21_5 C22_5 178.1(10) . . . . ?
C15_5 C16_5 C21_5 C20_5 179.9(11) . . . . ?
C17_5 C16_5 C21_5 C20_5 0.8(15) . . . . ?
C20_5 C21_5 C22_5 C23_5 -179.6(9) . . . . ?
C16_5 C21_5 C22_5 C23_5 3.1(15) . . . . ?
C21_5 C22_5 C23_5 C24_5 -179.5(9) . . . . ?
C21_5 C22_5 C23_5 C28_5 -1.5(15) . . . . ?
C22_5 C23_5 C24_5 C25_5 178.0(10) . . . . ?
C28_5 C23_5 C24_5 C25_5 0.0(14) . . . . ?
C23_5 C24_5 C25_5 C26_5 -0.8(14) . . . . ?
C24_5 C25_5 C26_5 C27_5 1.2(15) . . . . ?
C25_5 C26_5 C27_5 C28_5 -0.9(17) . . . . ?
C26_5 C27_5 C28_5 C15_5 -176.8(12) . . . . ?
C26_5 C27_5 C28_5 C23_5 0.1(17) . . . . ?
C16_5 C15_5 C28_5 C27_5 177.8(12) . . . . ?
B2_1 C15_5 C28_5 C27_5 2.3(18) . . . . ?
C16_5 C15_5 C28_5 C23_5 0.9(18) . . . . ?
B2_1 C15_5 C28_5 C23_5 -174.7(9) . . . . ?
C22_5 C23_5 C28_5 C27_5 -177.7(10) . . . . ?
C24_5 C23_5 C28_5 C27_5 0.3(15) . . . . ?
C22_5 C23_5 C28_5 C15_5 -0.6(15) . . . . ?
C24_5 C23_5 C28_5 C15_5 177.5(10) . . . . ?
C3_6 C1_6 C2_6 C3_6 0.9(6) 3_565 . . . ?
C1_6 C2_6 C3_6 C1_6 -0.9(6) . . . 3_565 ?
C3_7 C1_7 C2_7 C3_7 -0.4(6) 3_666 . . . ?
C1_7 C2_7 C3_7 C1_7 0.4(6) . . . 3_666 ?

_refine_diff_density_max         0.332
_refine_diff_density_min         -0.324
_refine_diff_density_rms         0.070

_shelx_res_file                  
;
TITL test_a.res in P2(1)/c
    test_a.res
    created by SHELXL-2018/3 at 15:41:52 on 24-Aug-2021
REM Old TITL test in P2(1)/c
REM SHELXT solution in P2(1)/c
REM R1 0.205,  Rweak 0.021,  Alpha 0.060,  Orientation a'=c, b'=-b, c'=a
REM Formula found by SHELXT:  C37 B2 P
CELL  0.71073  19.4721  16.5263   9.3359   90.000  102.454   90.000
ZERR    4.000   0.0006   0.0005   0.0003    0.000    0.001    0.000
LATT  1
SYMM -X, 1/2+Y, 1/2-Z
SFAC C H B P
UNIT 148 140 8 4
TEMP -173.150
L.S. 10
BOND $H
LIST 4
Acta 52
Conf

Shel 999 0.81
OMIT  -15   1   3
OMIT   -15   6   6
FMAP 2
PLAN 20
WGHT    0.000000    7.346100
FVAR       0.44071   0.51333
RESI 1 CORE
B1    3    0.291042    0.505515    0.819255    11.00000    0.01870    0.01714 =
         0.01670    0.00350    0.00077   -0.00129
H1B   2    0.250751    0.546732    0.722717    11.00000    0.03677
H1A   2    0.330955    0.552278    0.860901    11.00000    0.02968
B2    3    0.194243    0.518688    0.613905    11.00000    0.01975    0.01853 =
         0.01843    0.00168   -0.00059    0.00251
H2    2    0.155595    0.504585    0.683119    11.00000    0.01397
RESI 0
RESI 2 PME3
P1    4    0.237366    0.495339    0.971972    11.00000    0.02215    0.01858 =
         0.01595   -0.00003    0.00212    0.00197
C2    1    0.173127    0.415439    0.949757    11.00000    0.02457    0.02400 =
         0.02618    0.00479    0.00365   -0.00096
AFIX 137
H2A   2    0.147301    0.418402    1.028830    11.00000   -1.50000
H2B   2    0.196921    0.362987    0.953434    11.00000   -1.50000
H2C   2    0.140182    0.421424    0.854909    11.00000   -1.50000
AFIX   0
C3    1    0.192697    0.589070    0.992263    11.00000    0.03524    0.02489 =
         0.03025   -0.00622    0.00641    0.00769
AFIX 137
H3A   2    0.170101    0.584934    1.076160    11.00000   -1.50000
H3B   2    0.156929    0.599627    0.902940    11.00000   -1.50000
H3C   2    0.226826    0.633502    1.008697    11.00000   -1.50000
AFIX   0
C1    1    0.295395    0.476152    1.147202    11.00000    0.02815    0.03928 =
         0.01610    0.00296    0.00182   -0.00195
AFIX 137
H1A   2    0.268564    0.478339    1.224675    11.00000   -1.50000
H1B   2    0.332529    0.517261    1.165894    11.00000   -1.50000
H1C   2    0.316608    0.422437    1.146201    11.00000   -1.50000
AFIX   0
RESI 0
RESI 3 ANT1
C1    1    0.316206    0.422642    0.759169    11.00000    0.01639    0.01466 =
         0.01615    0.00411    0.00597   -0.00142
C2    1    0.276615    0.391427    0.626135    11.00000    0.01707    0.01499 =
         0.01956    0.00318    0.00683   -0.00354
C3    1    0.218332    0.437625    0.544971    11.00000    0.01839    0.01639 =
         0.01881    0.00212    0.00422   -0.00244
C4    1    0.183765    0.409443    0.410670    11.00000    0.02081    0.01980 =
         0.02256    0.00161    0.00223    0.00060
AFIX  43
H4    2    0.146413    0.440606    0.354827    11.00000   -1.20000
AFIX   0
C5    1    0.202119    0.334882    0.352270    11.00000    0.02669    0.02406 =
         0.01894   -0.00306    0.00403   -0.00746
AFIX  43
H5    2    0.175826    0.316267    0.260435    11.00000   -1.20000
AFIX   0
C6    1    0.256869    0.290071    0.426560    11.00000    0.02703    0.01645 =
         0.02225   -0.00190    0.01138   -0.00297
AFIX  43
H6    2    0.268830    0.240601    0.386196    11.00000   -1.20000
AFIX   0
C7    1    0.296607    0.317293    0.565689    11.00000    0.02059    0.01371 =
         0.02116    0.00216    0.00933   -0.00485
C8    1    0.356640    0.276421    0.639664    11.00000    0.02456    0.01590 =
         0.02514    0.00260    0.01299    0.00074
AFIX  43
H8    2    0.369257    0.226538    0.601783    11.00000   -1.20000
AFIX   0
C9    1    0.398449    0.307673    0.768443    11.00000    0.02091    0.02023 =
         0.02147    0.00615    0.01163    0.00141
C10   1    0.463589    0.270006    0.836020    11.00000    0.02803    0.02779 =
         0.02690    0.00535    0.01089    0.00916
AFIX  43
H10   2    0.476806    0.220844    0.796616    11.00000   -1.20000
AFIX   0
C11   1    0.506912    0.303099    0.955349    11.00000    0.01953    0.03821 =
         0.02781    0.01070    0.00619    0.01068
AFIX  43
H11   2    0.550125    0.277414    0.998057    11.00000   -1.20000
AFIX   0
C12   1    0.487457    0.376030    1.015918    11.00000    0.01979    0.03493 =
         0.02041    0.00766    0.00321   -0.00098
AFIX  43
H12   2    0.518042    0.399216    1.098885    11.00000   -1.20000
AFIX   0
C13   1    0.425359    0.413345    0.956555    11.00000    0.02128    0.02499 =
         0.01639    0.00667    0.00576   -0.00232
AFIX  43
H13   2    0.413034    0.461500    1.000590    11.00000   -1.20000
AFIX   0
C14   1    0.378202    0.381705    0.829322    11.00000    0.01602    0.01830 =
         0.01794    0.00498    0.00784   -0.00192
RESI 0

SIMU 0.01 C15_4 > C28_5

RESI 4 ANT2
PART 1 21
C15   1    0.185444    0.596643    0.507831    21.00000    0.01100    0.01494 =
         0.01364   -0.00402    0.00263    0.00325
C16   1    0.238859    0.631108    0.441036    21.00000    0.01315    0.01441 =
         0.01179   -0.00067    0.00732   -0.00593
C17   1    0.309254    0.600509    0.477391    21.00000    0.01532    0.02130 =
         0.01985    0.00029    0.00180    0.00065
AFIX  43
H17   2    0.320663    0.558462    0.547903    21.00000   -1.20000
AFIX   0
C18   1    0.359479    0.630263    0.413452    21.00000    0.02063    0.02188 =
         0.02325   -0.00094    0.00539   -0.00300
AFIX  43
H18   2    0.405438    0.607766    0.436824    21.00000   -1.20000
AFIX   0
C19   1    0.344818    0.694039    0.312792    21.00000    0.02211    0.02138 =
         0.02393    0.00173    0.00315   -0.00371
AFIX  43
H19   2    0.381251    0.715176    0.270455    21.00000   -1.20000
AFIX   0
C20   1    0.279587    0.725872    0.275137    21.00000    0.02007    0.01848 =
         0.01792    0.00595    0.00983   -0.00371
AFIX  43
H20   2    0.270312    0.769241    0.206902    21.00000   -1.20000
AFIX   0
C21   1    0.224370    0.694150    0.338240    21.00000    0.01658    0.01477 =
         0.01324   -0.00231    0.00415    0.00107
C22   1    0.157000    0.726775    0.298558    21.00000    0.01831    0.01322 =
         0.01708    0.00218    0.00529   -0.00173
AFIX  43
H22   2    0.147997    0.769351    0.228645    21.00000   -1.20000
AFIX   0
C23   1    0.102340    0.697667    0.360320    21.00000    0.01595    0.01544 =
         0.01413   -0.00240    0.00503    0.00420
C24   1    0.032558    0.729181    0.318035    21.00000    0.02413    0.01779 =
         0.02236    0.00080    0.00626    0.00617
AFIX  43
H24   2    0.023923    0.771707    0.247982    21.00000   -1.20000
AFIX   0
C25   1   -0.021883    0.701269    0.373142    21.00000    0.02508    0.01880 =
         0.02405    0.00504    0.00273    0.00786
AFIX  43
H25   2   -0.067632    0.723315    0.340316    21.00000   -1.20000
AFIX   0
C26   1   -0.010130    0.638768    0.480429    21.00000    0.02297    0.01911 =
         0.02315   -0.00366    0.00844    0.00265
AFIX  43
H26   2   -0.047670    0.619746    0.521643    21.00000   -1.20000
AFIX   0
C27   1    0.057424    0.605453    0.524851    21.00000    0.02128    0.01883 =
         0.01445   -0.00411    0.00462   -0.00049
AFIX  43
H27   2    0.064550    0.563598    0.596280    21.00000   -1.20000
AFIX   0
C28   1    0.116751    0.632182    0.466401    21.00000    0.01277    0.01340 =
         0.00946   -0.00460    0.00779   -0.00447
RESI 5 ANT2
PART 2 -21
C15   1    0.171234    0.596430    0.509705   -21.00000    0.01139
C16   1    0.223125    0.630219    0.448143   -21.00000    0.01380
C17   1    0.295579    0.605286    0.476941   -21.00000    0.01856
AFIX  43
H17   2    0.309289    0.560763    0.541102   -21.00000   -1.20000
AFIX   0
C18   1    0.346550    0.642393    0.416599   -21.00000    0.02431
AFIX  43
H18   2    0.394055    0.624877    0.443674   -21.00000   -1.20000
AFIX   0
C19   1    0.327552    0.707960    0.312123   -21.00000    0.02205
AFIX  43
H19   2    0.361662    0.732174    0.266708   -21.00000   -1.20000
AFIX   0
C20   1    0.259256    0.733984    0.280751   -21.00000    0.01989
AFIX  43
H20   2    0.246889    0.777411    0.213457   -21.00000   -1.20000
AFIX   0
C21   1    0.206133    0.699441    0.343539   -21.00000    0.01549
C22   1    0.136569    0.724427    0.308308   -21.00000    0.01526
AFIX  43
H22   2    0.124051    0.766534    0.238267   -21.00000   -1.20000
AFIX   0
C23   1    0.084755    0.691434    0.369466   -21.00000    0.01591
C24   1    0.013270    0.718663    0.329081   -21.00000    0.01800
AFIX  43
H24   2    0.001148    0.761645    0.260732   -21.00000   -1.20000
AFIX   0
C25   1   -0.036671    0.683645    0.387498   -21.00000    0.02202
AFIX  43
H25   2   -0.083766    0.702596    0.360892   -21.00000   -1.20000
AFIX   0
C26   1   -0.019832    0.618489    0.488777   -21.00000    0.01957
AFIX  43
H26   2   -0.055839    0.593613    0.527696   -21.00000   -1.20000
AFIX   0
C27   1    0.046336    0.592222    0.529255   -21.00000    0.01782
AFIX  43
H27   2    0.056327    0.549194    0.598084   -21.00000   -1.20000
AFIX   0
C28   1    0.101301    0.625259    0.474801   -21.00000    0.01301
PART 0
RESI 0
RESI 6 BENZ
C1    1    0.004806    0.445100    0.113758    11.00000    0.02999    0.02923 =
         0.02041    0.00091    0.00285    0.00399
AFIX  43
H1    2    0.007765    0.407490    0.191809    11.00000   -1.20000
AFIX   0
C2    1    0.018049    0.526466    0.144049    11.00000    0.03175    0.03268 =
         0.01670   -0.00577    0.00094    0.00177
AFIX  43
H2    2    0.030757    0.544464    0.242877    11.00000   -1.20000
AFIX   0
C3    1    0.012775    0.581368    0.030599    11.00000    0.03162    0.02502 =
         0.02411   -0.00704    0.00390    0.00148
AFIX  43
H3    2    0.021179    0.637212    0.051398    11.00000   -1.20000
AFIX   0
RESI 0
RESI 7 BENZ
C1    1    0.533814    0.544536    0.620049    11.00000    0.02348    0.03812 =
         0.02190    0.00121    0.00068   -0.00615
AFIX  43
H1    2    0.556854    0.575175    0.702602    11.00000   -1.20000
AFIX   0
C2    1    0.485346    0.485540    0.635814    11.00000    0.03329    0.05043 =
         0.02140    0.00865    0.00850   -0.01265
AFIX  43
H2    2    0.475384    0.475468    0.729442    11.00000   -1.20000
AFIX   0
C3    1    0.451575    0.441455    0.515646    11.00000    0.02328    0.03994 =
         0.03209    0.00979    0.00659   -0.01257
AFIX  43
H3    2    0.418151    0.401325    0.526581    11.00000   -1.20000
RESI 0

RESI 0
AFIX   0
HKLF 4


REM  test_a.res in P2(1)/c
REM wR2 = 0.1633, GooF = S = 1.332, Restrained GooF = 1.292 for all data
REM R1 = 0.0684 for 5652 Fo > 4sig(Fo) and 0.0690 for all 5779 data
REM 433 parameters refined using 388 restraints

END

WGHT      0.0000      7.3520

REM Highest difference peak  0.332,  deepest hole -0.324,  1-sigma level  0.070
Q1    1   0.2191  0.4823  0.5854  11.00000  0.05    0.33
Q2    1   0.2592  0.5126  0.8977  11.00000  0.05    0.33
Q3    1   0.5201  0.4286  0.5222  11.00000  0.05    0.31
Q4    1   0.3978  0.3934  0.9042  11.00000  0.05    0.30
Q5    1  -0.0962  0.5716  0.4759  11.00000  0.05    0.29
Q6    1   0.2196  0.6776  0.4205  11.00000  0.05    0.29
Q7    1   0.2185  0.5416  1.0025  11.00000  0.05    0.28
Q8    1   0.2179  0.4497  0.4660  11.00000  0.05    0.27
Q9    1   0.1867  0.5605  0.5613  11.00000  0.05    0.27
Q10   1   0.3823  0.5751  0.6929  11.00000  0.05    0.27
Q11   1   0.0982  0.6733  0.4416  11.00000  0.05    0.27
Q12   1   0.3808  0.2809  0.4511  11.00000  0.05    0.27
Q13   1   0.2245  0.8084  0.1369  11.00000  0.05    0.26
Q14   1   0.4730  0.2727  0.9215  11.00000  0.05    0.26
Q15   1   0.2834  0.3994  0.7085  11.00000  0.05    0.26
Q16   1   0.4443  0.3754  1.0151  11.00000  0.05    0.26
Q17   1   0.3823  0.3350  0.8194  11.00000  0.05    0.25
Q18   1   0.4138  0.4381  0.5270  11.00000  0.05    0.25
Q19   1   0.0769  0.3780  0.1637  11.00000  0.05    0.25
Q20   1   0.3494  0.4532  0.6322  11.00000  0.05    0.25
;
_shelx_res_checksum              42552

_exptl_crystal_recrystallization_method 
'Re-crystallisation from solvent: benzene'
_chemical_properties_physical    
Air-sensitive,Moisture-sensitive,Heat-sensitive
####################################################################### 
# 
# This file contains crystal structure data downloaded from the 
# Cambridge Structural Database (CSD) hosted by the Cambridge 
# Crystallographic Data Centre (CCDC).
# 
# Full information about CCDC data access policies and citation 
# guidelines are available at http://www.ccdc.cam.ac.uk/access/V1 
# 
# Audit and citation data items may have been added by the CCDC. 
# Please retain this information to preserve the provenance of 
# this file and to allow appropriate attribution of the data. 
# 
#######################################################################

data_test_a_CCDC3
_database_code_depnum_ccdc_archive 'CCDC 2169215'
loop_
_audit_author_name
_audit_author_address
'Merle Arrowsmith'
;Universitaet Wuerzburg
Germany
;
_audit_update_record             
;
2022-04-28 deposited with the CCDC.	2022-06-03 downloaded from the CCDC.
;
# start Validation Reply Form
_vrf_PLAT911_test_a              
;
PROBLEM: Missing FCF Refl Between Thmin & STh/L=    0.600          2 Report
RESPONSE: Reflections affected by beamstop
;


_audit_creation_method           SHELXL-2018/3
_shelx_SHELXL_version_number     2018/3
_chemical_name_systematic        10-Mes
_chemical_name_common            BH2Mes(PMe3)
_chemical_melting_point          ?
_chemical_formula_moiety         'C12 H22 B P'
_chemical_formula_sum            'C12 H22 B P'
_chemical_formula_weight         208.07

loop_
_atom_type_symbol
_atom_type_description
_atom_type_scat_dispersion_real
_atom_type_scat_dispersion_imag
_atom_type_scat_source
C C 0.0033 0.0016 'International Tables Vol C Tables 4.2.6.8 and 6.1.1.4'
H H 0.0000 0.0000 'International Tables Vol C Tables 4.2.6.8 and 6.1.1.4'
B B 0.0013 0.0007 'International Tables Vol C Tables 4.2.6.8 and 6.1.1.4'
P P 0.1023 0.0942 'International Tables Vol C Tables 4.2.6.8 and 6.1.1.4'

_space_group_crystal_system      tetragonal
_space_group_IT_number           88
_space_group_name_H-M_alt        'I 41/a'
_space_group_name_Hall           '-I 4ad'

_shelx_space_group_comment       
;
The symmetry employed for this shelxl refinement is uniquely defined
by the following loop, which should always be used as a source of
symmetry information in preference to the above space-group names.
They are only intended as comments.
;

loop_
_space_group_symop_operation_xyz
'x, y, z'
'-x+1/2, -y, z+1/2'
'-y+3/4, x+1/4, z+1/4'
'y+3/4, -x+3/4, z+3/4'
'x+1/2, y+1/2, z+1/2'
'-x+1, -y+1/2, z+1'
'-y+5/4, x+3/4, z+3/4'
'y+5/4, -x+5/4, z+5/4'
'-x, -y, -z'
'x-1/2, y, -z-1/2'
'y-3/4, -x-1/4, -z-1/4'
'-y-3/4, x-3/4, -z-3/4'
'-x+1/2, -y+1/2, -z+1/2'
'x, y+1/2, -z'
'y-1/4, -x+1/4, -z+1/4'
'-y-1/4, x-1/4, -z-1/4'

_cell_length_a                   13.697(2)
_cell_length_b                   13.697(2)
_cell_length_c                   28.327(9)
_cell_angle_alpha                90
_cell_angle_beta                 90
_cell_angle_gamma                90
_cell_volume                     5315(3)
_cell_formula_units_Z            16
_cell_measurement_temperature    100(2)
_cell_measurement_reflns_used    9867
_cell_measurement_theta_min      2.55
_cell_measurement_theta_max      26.71


_exptl_special_details           
;
The crystal was immersed in a film of perfluoropolyether oil, mounted on a 
polyimide microloop (MicroMounts of MiTeGen) and transferred to stream of cold 
nitrogen (Bruker Kryoflex2).
;
_exptl_crystal_description       block
_exptl_crystal_colour            colourless
_exptl_crystal_density_meas      ?
_exptl_crystal_density_method    ?
_exptl_crystal_density_diffrn    1.040
_exptl_crystal_F_000             1824
_exptl_transmission_factor_min   ?
_exptl_transmission_factor_max   ?
_exptl_crystal_size_max          0.354
_exptl_crystal_size_mid          0.239
_exptl_crystal_size_min          0.207
_exptl_absorpt_coefficient_mu    0.171
_shelx_estimated_absorpt_T_min   0.942
_shelx_estimated_absorpt_T_max   0.965
_exptl_absorpt_correction_type   multi-scan
_exptl_absorpt_correction_T_min  0.6903
_exptl_absorpt_correction_T_max  0.7454
loop_
_exptl_crystal_face_index_h
_exptl_crystal_face_index_k
_exptl_crystal_face_index_l
_exptl_crystal_face_perp_dist
-1.00 1.00 -1.00 0.0910
1.00 -2.00 0.00 0.0400
1.00 1.00 1.00 0.1540
-1.00 -1.00 -1.00 0.1800
1.00 -2.00 1.00 0.0280
2.00 2.00 -1.00 0.1580
-2.00 -2.00 1.00 0.1710
-2.00 -1.00 2.00 0.1580
2.00 -1.00 0.00 0.0740
0.00 1.00 -2.00 0.1420
0.00 -1.00 2.00 0.0540
-2.00 1.00 1.00 0.1290
0.00 0.00 -1.00 0.0540
0.00 0.00 1.00 0.1030

_exptl_absorpt_process_details   'SadAbs 2016/2 (Bruker AXS)'
_exptl_absorpt_special_details   ?
_diffrn_ambient_temperature      100(2)
_diffrn_radiation_wavelength     0.71073
_diffrn_radiation_type           MoK\a
_diffrn_radiation_monochromator  'multi-layer mirror'
_diffrn_source                   'microfocus sealed tube (Incoatec ImS)'
_diffrn_measurement_device_type  'Bruker D8 Quest'
_diffrn_measurement_method       '\f and \w scans'
_diffrn_detector                 'CMOS area detector (Photon II)'
_diffrn_detector_area_resol_mean 7.5
_diffrn_reflns_number            20912
_diffrn_reflns_av_unetI/netI     0.0219
_diffrn_reflns_av_R_equivalents  0.0404
_diffrn_reflns_limit_h_min       -16
_diffrn_reflns_limit_h_max       16
_diffrn_reflns_limit_k_min       -14
_diffrn_reflns_limit_k_max       16
_diffrn_reflns_limit_l_min       -34
_diffrn_reflns_limit_l_max       34
_diffrn_reflns_theta_min         2.548
_diffrn_reflns_theta_max         26.018
_diffrn_reflns_theta_full        26.000
_diffrn_measured_fraction_theta_max 0.999
_diffrn_measured_fraction_theta_full 0.999
_diffrn_reflns_Laue_measured_fraction_max 0.999
_diffrn_reflns_Laue_measured_fraction_full 0.999
_diffrn_reflns_point_group_measured_fraction_max 0.999
_diffrn_reflns_point_group_measured_fraction_full 0.999
_reflns_number_total             2614
_reflns_number_gt                2274
_reflns_threshold_expression     'I > 2\s(I)'
_reflns_Friedel_coverage         0.000
_reflns_Friedel_fraction_max     .
_reflns_Friedel_fraction_full    .

_reflns_special_details          
;
 Reflections were merged by SHELXL according to the crystal
 class for the calculation of statistics and refinement.
 
 _reflns_Friedel_fraction is defined as the number of unique
 Friedel pairs measured divided by the number that would be
 possible theoretically, ignoring centric projections and
 systematic absences.
;

_computing_data_collection       'APEX2 ver. 2014.9 (Bruker AXS)'
_computing_cell_refinement       'Saint+ ver. V8.40A (Bruker AXS)'
_computing_data_reduction        'Saint+ ver. V8.40A (Bruker AXS)'
_computing_structure_solution    'SHELXT (Sheldrick, 2014)'
_computing_structure_refinement  'SHELXL-2018/3 (Sheldrick, 2018)'
_computing_molecular_graphics    'ShelXLe (Huebschle et all, 2011)'
_computing_publication_material  'SHELXL-2018/3 (Sheldrick, 2018)'
_refine_special_details          
;

 Refinement of F^2^ against ALL reflections. The weighted R-factor wR and 
goodness of fit S are based on F^2^, conventional R-factors R are based on F, 
with F set to zero for negative F^2^. The threshold expression of F^2^ > 
2sigma(F^2^) is used only for calculating R-factors(gt) etc. and is not 
relevant to the choice of reflections for refinement. R-factors based on F^2^ 
are statistically about twice as large as those based on F, and R-factors 
based on ALL data will be even larger.
;
_refine_ls_structure_factor_coef Fsqd
_refine_ls_matrix_type           full
_refine_ls_weighting_scheme      calc
_refine_ls_weighting_details     
'w=1/[\s^2^(Fo^2^)+(0.0370P)^2^+5.2333P] where P=(Fo^2^+2Fc^2^)/3'
_atom_sites_solution_primary     ?
_atom_sites_solution_secondary   ?
_atom_sites_solution_hydrogens   mixed
_refine_ls_hydrogen_treatment    mixed
_refine_ls_extinction_method     none
_refine_ls_extinction_coef       .
_refine_ls_number_reflns         2614
_refine_ls_number_parameters     141
_refine_ls_number_restraints     0
_refine_ls_R_factor_all          0.0425
_refine_ls_R_factor_gt           0.0344
_refine_ls_wR_factor_ref         0.0895
_refine_ls_wR_factor_gt          0.0838
_refine_ls_goodness_of_fit_ref   1.062
_refine_ls_restrained_S_all      1.062
_refine_ls_shift/su_max          0.002
_refine_ls_shift/su_mean         0.000

loop_
_atom_site_label
_atom_site_type_symbol
_atom_site_fract_x
_atom_site_fract_y
_atom_site_fract_z
_atom_site_U_iso_or_equiv
_atom_site_adp_type
_atom_site_occupancy
_atom_site_site_symmetry_order
_atom_site_calc_flag
_atom_site_refinement_flags_posn
_atom_site_refinement_flags_adp
_atom_site_refinement_flags_occupancy
_atom_site_disorder_assembly
_atom_site_disorder_group
C1 C 0.56466(9) 0.98655(10) 0.25860(5) 0.0181(3) Uani 1 1 d . . . . .
C2 C 0.57237(10) 0.97776(11) 0.30817(5) 0.0219(3) Uani 1 1 d . . . . .
C3 C 0.60089(10) 0.88990(12) 0.32902(5) 0.0256(3) Uani 1 1 d . . . . .
H3 H 0.604838 0.885995 0.362450 0.031 Uiso 1 1 calc R U . . .
C4 C 0.62357(10) 0.80835(11) 0.30235(6) 0.0259(3) Uani 1 1 d . . . . .
C5 C 0.61895(10) 0.81703(11) 0.25353(5) 0.0244(3) Uani 1 1 d . . . . .
H5 H 0.635646 0.762365 0.234534 0.029 Uiso 1 1 calc R U . . .
C6 C 0.59058(10) 0.90352(11) 0.23163(5) 0.0202(3) Uani 1 1 d . . . . .
C7 C 0.55321(12) 1.06317(13) 0.34078(5) 0.0308(4) Uani 1 1 d . . . . .
H7A H 0.556833 1.041154 0.373654 0.046 Uiso 1 1 calc R U . . .
H7B H 0.488057 1.089703 0.334480 0.046 Uiso 1 1 calc R U . . .
H7C H 0.602337 1.113946 0.335331 0.046 Uiso 1 1 calc R U . . .
C8 C 0.65137(12) 0.71255(12) 0.32505(7) 0.0374(4) Uani 1 1 d . . . . .
H8A H 0.704953 0.682631 0.307268 0.056 Uiso 1 1 calc R U . . .
H8B H 0.594888 0.668634 0.324971 0.056 Uiso 1 1 calc R U . . .
H8C H 0.672309 0.724226 0.357646 0.056 Uiso 1 1 calc R U . . .
C9 C 0.59078(11) 0.90572(12) 0.17822(5) 0.0272(3) Uani 1 1 d . . . . .
H9A H 0.608686 0.841164 0.166078 0.041 Uiso 1 1 calc R U . . .
H9B H 0.638226 0.954181 0.167196 0.041 Uiso 1 1 calc R U . . .
H9C H 0.525560 0.923254 0.166799 0.041 Uiso 1 1 calc R U . . .
C10 C 0.32100(12) 1.07817(13) 0.28408(6) 0.0324(4) Uani 1 1 d . . . . .
H10A H 0.335197 1.139052 0.300909 0.049 Uiso 1 1 calc R U . . .
H10B H 0.342452 1.022537 0.303206 0.049 Uiso 1 1 calc R U . . .
H10C H 0.250597 1.073305 0.278379 0.049 Uiso 1 1 calc R U . . .
C11 C 0.34114(11) 0.96852(11) 0.19972(6) 0.0280(3) Uani 1 1 d . . . . .
H11A H 0.358580 0.970514 0.166177 0.042 Uiso 1 1 calc R U . . .
H11B H 0.270001 0.964723 0.202910 0.042 Uiso 1 1 calc R U . . .
H11C H 0.371024 0.911096 0.214447 0.042 Uiso 1 1 calc R U . . .
C12 C 0.33197(12) 1.17750(11) 0.19591(6) 0.0297(4) Uani 1 1 d . . . . .
H12A H 0.355769 1.176152 0.163295 0.044 Uiso 1 1 calc R U . . .
H12B H 0.350671 1.239392 0.210735 0.044 Uiso 1 1 calc R U . . .
H12C H 0.260691 1.171334 0.196047 0.044 Uiso 1 1 calc R U . . .
B1 B 0.52594(12) 1.08537(12) 0.23373(6) 0.0207(3) Uani 1 1 d . . . . .
H2 H 0.5389(12) 1.1552(13) 0.2550(6) 0.032(5) Uiso 1 1 d . . . . .
H1 H 0.5499(13) 1.0974(12) 0.1960(6) 0.032(5) Uiso 1 1 d . . . . .
P1 P 0.38494(3) 1.07746(3) 0.22843(2) 0.01909(12) Uani 1 1 d . . . . .

loop_
_atom_site_aniso_label
_atom_site_aniso_U_11
_atom_site_aniso_U_22
_atom_site_aniso_U_33
_atom_site_aniso_U_23
_atom_site_aniso_U_13
_atom_site_aniso_U_12
C1 0.0120(6) 0.0221(7) 0.0202(7) -0.0011(5) -0.0002(5) -0.0025(5)
C2 0.0131(7) 0.0304(8) 0.0222(7) -0.0010(6) -0.0002(5) -0.0030(6)
C3 0.0153(7) 0.0397(9) 0.0218(7) 0.0084(6) -0.0007(6) -0.0045(6)
C4 0.0126(7) 0.0281(8) 0.0370(8) 0.0121(7) -0.0015(6) -0.0032(6)
C5 0.0166(7) 0.0217(7) 0.0348(8) -0.0016(6) -0.0004(6) -0.0003(6)
C6 0.0130(6) 0.0238(7) 0.0239(7) -0.0007(6) -0.0012(5) -0.0010(5)
C7 0.0287(8) 0.0429(10) 0.0207(7) -0.0074(7) -0.0016(6) -0.0009(7)
C8 0.0232(8) 0.0346(9) 0.0543(11) 0.0206(8) -0.0016(8) -0.0011(7)
C9 0.0270(8) 0.0315(8) 0.0231(8) -0.0061(6) -0.0012(6) 0.0067(7)
C10 0.0260(8) 0.0408(10) 0.0303(8) -0.0021(7) 0.0054(7) 0.0034(7)
C11 0.0210(8) 0.0235(8) 0.0395(9) -0.0063(7) -0.0019(6) -0.0026(6)
C12 0.0275(8) 0.0246(8) 0.0368(9) 0.0013(7) -0.0065(7) 0.0051(6)
B1 0.0165(8) 0.0208(8) 0.0247(8) -0.0011(6) -0.0004(6) -0.0014(6)
P1 0.01663(19) 0.0177(2) 0.0230(2) -0.00172(14) -0.00064(14) 0.00075(14)

_geom_special_details            
;
 All esds (except the esd in the dihedral angle between two l.s. planes)
 are estimated using the full covariance matrix.  The cell esds are taken
 into account individually in the estimation of esds in distances, angles
 and torsion angles; correlations between esds in cell parameters are only
 used when they are defined by crystal symmetry.  An approximate (isotropic)
 treatment of cell esds is used for estimating esds involving l.s. planes.
;

loop_
_geom_bond_atom_site_label_1
_geom_bond_atom_site_label_2
_geom_bond_distance
_geom_bond_site_symmetry_2
_geom_bond_publ_flag
C1 C2 1.413(2) . ?
C1 C6 1.415(2) . ?
C1 B1 1.615(2) . ?
C2 C3 1.396(2) . ?
C2 C7 1.513(2) . ?
C3 C4 1.384(2) . ?
C3 H3 0.9500 . ?
C4 C5 1.389(2) . ?
C4 C8 1.510(2) . ?
C5 C6 1.393(2) . ?
C5 H5 0.9500 . ?
C6 C9 1.513(2) . ?
C7 H7A 0.9800 . ?
C7 H7B 0.9800 . ?
C7 H7C 0.9800 . ?
C8 H8A 0.9800 . ?
C8 H8B 0.9800 . ?
C8 H8C 0.9800 . ?
C9 H9A 0.9800 . ?
C9 H9B 0.9800 . ?
C9 H9C 0.9800 . ?
C10 P1 1.8036(16) . ?
C10 H10A 0.9800 . ?
C10 H10B 0.9800 . ?
C10 H10C 0.9800 . ?
C11 P1 1.8022(15) . ?
C11 H11A 0.9800 . ?
C11 H11B 0.9800 . ?
C11 H11C 0.9800 . ?
C12 P1 1.8035(16) . ?
C12 H12A 0.9800 . ?
C12 H12B 0.9800 . ?
C12 H12C 0.9800 . ?
B1 P1 1.9401(17) . ?
B1 H2 1.144(17) . ?
B1 H1 1.131(17) . ?

loop_
_geom_angle_atom_site_label_1
_geom_angle_atom_site_label_2
_geom_angle_atom_site_label_3
_geom_angle
_geom_angle_site_symmetry_1
_geom_angle_site_symmetry_3
_geom_angle_publ_flag
C2 C1 C6 116.70(13) . . ?
C2 C1 B1 121.95(13) . . ?
C6 C1 B1 121.34(12) . . ?
C3 C2 C1 120.96(14) . . ?
C3 C2 C7 117.16(13) . . ?
C1 C2 C7 121.85(14) . . ?
C4 C3 C2 121.84(14) . . ?
C4 C3 H3 119.1 . . ?
C2 C3 H3 119.1 . . ?
C3 C4 C5 117.65(14) . . ?
C3 C4 C8 121.69(15) . . ?
C5 C4 C8 120.65(15) . . ?
C4 C5 C6 121.94(14) . . ?
C4 C5 H5 119.0 . . ?
C6 C5 H5 119.0 . . ?
C5 C6 C1 120.86(13) . . ?
C5 C6 C9 117.51(13) . . ?
C1 C6 C9 121.61(13) . . ?
C2 C7 H7A 109.5 . . ?
C2 C7 H7B 109.5 . . ?
H7A C7 H7B 109.5 . . ?
C2 C7 H7C 109.5 . . ?
H7A C7 H7C 109.5 . . ?
H7B C7 H7C 109.5 . . ?
C4 C8 H8A 109.5 . . ?
C4 C8 H8B 109.5 . . ?
H8A C8 H8B 109.5 . . ?
C4 C8 H8C 109.5 . . ?
H8A C8 H8C 109.5 . . ?
H8B C8 H8C 109.5 . . ?
C6 C9 H9A 109.5 . . ?
C6 C9 H9B 109.5 . . ?
H9A C9 H9B 109.5 . . ?
C6 C9 H9C 109.5 . . ?
H9A C9 H9C 109.5 . . ?
H9B C9 H9C 109.5 . . ?
P1 C10 H10A 109.5 . . ?
P1 C10 H10B 109.5 . . ?
H10A C10 H10B 109.5 . . ?
P1 C10 H10C 109.5 . . ?
H10A C10 H10C 109.5 . . ?
H10B C10 H10C 109.5 . . ?
P1 C11 H11A 109.5 . . ?
P1 C11 H11B 109.5 . . ?
H11A C11 H11B 109.5 . . ?
P1 C11 H11C 109.5 . . ?
H11A C11 H11C 109.5 . . ?
H11B C11 H11C 109.5 . . ?
P1 C12 H12A 109.5 . . ?
P1 C12 H12B 109.5 . . ?
H12A C12 H12B 109.5 . . ?
P1 C12 H12C 109.5 . . ?
H12A C12 H12C 109.5 . . ?
H12B C12 H12C 109.5 . . ?
C1 B1 P1 108.29(10) . . ?
C1 B1 H2 114.8(9) . . ?
P1 B1 H2 104.0(9) . . ?
C1 B1 H1 116.1(9) . . ?
P1 B1 H1 102.9(9) . . ?
H2 B1 H1 109.3(12) . . ?
C11 P1 C12 105.35(8) . . ?
C11 P1 C10 103.73(8) . . ?
C12 P1 C10 104.30(8) . . ?
C11 P1 B1 114.37(7) . . ?
C12 P1 B1 113.43(7) . . ?
C10 P1 B1 114.55(8) . . ?

loop_
_geom_torsion_atom_site_label_1
_geom_torsion_atom_site_label_2
_geom_torsion_atom_site_label_3
_geom_torsion_atom_site_label_4
_geom_torsion
_geom_torsion_site_symmetry_1
_geom_torsion_site_symmetry_2
_geom_torsion_site_symmetry_3
_geom_torsion_site_symmetry_4
_geom_torsion_publ_flag
C6 C1 C2 C3 -2.2(2) . . . . ?
B1 C1 C2 C3 176.44(12) . . . . ?
C6 C1 C2 C7 175.93(13) . . . . ?
B1 C1 C2 C7 -5.4(2) . . . . ?
C1 C2 C3 C4 0.6(2) . . . . ?
C7 C2 C3 C4 -177.66(13) . . . . ?
C2 C3 C4 C5 1.3(2) . . . . ?
C2 C3 C4 C8 -178.08(13) . . . . ?
C3 C4 C5 C6 -1.4(2) . . . . ?
C8 C4 C5 C6 177.95(13) . . . . ?
C4 C5 C6 C1 -0.3(2) . . . . ?
C4 C5 C6 C9 178.37(13) . . . . ?
C2 C1 C6 C5 2.1(2) . . . . ?
B1 C1 C6 C5 -176.58(12) . . . . ?
C2 C1 C6 C9 -176.54(13) . . . . ?
B1 C1 C6 C9 4.8(2) . . . . ?
C2 C1 B1 P1 -88.61(14) . . . . ?
C6 C1 B1 P1 89.99(14) . . . . ?

_refine_diff_density_max         0.273
_refine_diff_density_min         -0.234
_refine_diff_density_rms         0.039

_shelx_res_file                  
;
TITL test_a.res in I4(1)/a
    test_a.res
    created by SHELXL-2018/3 at 09:07:19 on 28-Apr-2022
REM Old TITL test in I4(1)/a
REM SHELXT solution in I4(1)/a
REM R1 0.113,  Rweak 0.004,  Alpha 0.032,  Orientation as input
REM Formula found by SHELXT:  C12 B P
CELL  0.71073  13.69717   13.69717   28.32729   90.0000   90.0000   90.0000
ZERR   16.000   0.00240    0.00240    0.00901    0.0000    0.0000    0.0000
LATT  2
SYMM 1/2-X, -Y, 1/2+Z
SYMM 3/4-Y, 1/4+X, 1/4+Z
SYMM 3/4+Y, 3/4-X, 3/4+Z
SFAC C H B P
UNIT 192 352 16 16
TEMP -173.150
SIZE 0.207 0.239 0.354
L.S. 10
BOND $H
LIST 4
acta 52
shel 999 .81
conf
FMAP 2
PLAN 20
REM #####
WGHT    0.037000    5.233300
FVAR       0.27625
C1    1    0.564657    0.986547    0.258601    11.00000    0.01204    0.02211 =
         0.02019   -0.00111   -0.00020   -0.00254
C2    1    0.572367    0.977763    0.308174    11.00000    0.01308    0.03040 =
         0.02222   -0.00095   -0.00017   -0.00299
C3    1    0.600889    0.889900    0.329021    11.00000    0.01526    0.03968 =
         0.02180    0.00845   -0.00070   -0.00445
AFIX  43
H3    2    0.604838    0.885995    0.362450    11.00000   -1.20000
AFIX   0
C4    1    0.623567    0.808345    0.302346    11.00000    0.01261    0.02809 =
         0.03698    0.01213   -0.00148   -0.00316
C5    1    0.618954    0.817033    0.253529    11.00000    0.01659    0.02171 =
         0.03481   -0.00160   -0.00038   -0.00032
AFIX  43
H5    2    0.635646    0.762365    0.234534    11.00000   -1.20000
AFIX   0
C6    1    0.590582    0.903517    0.231626    11.00000    0.01297    0.02377 =
         0.02388   -0.00068   -0.00124   -0.00099
C7    1    0.553210    1.063167    0.340783    11.00000    0.02873    0.04285 =
         0.02070   -0.00740   -0.00156   -0.00088
AFIX 137
H7A   2    0.556833    1.041154    0.373654    11.00000   -1.50000
H7B   2    0.488057    1.089703    0.334480    11.00000   -1.50000
H7C   2    0.602337    1.113946    0.335331    11.00000   -1.50000
AFIX   0
C8    1    0.651369    0.712553    0.325050    11.00000    0.02320    0.03464 =
         0.05429    0.02059   -0.00161   -0.00110
AFIX 137
H8A   2    0.704953    0.682631    0.307268    11.00000   -1.50000
H8B   2    0.594888    0.668634    0.324971    11.00000   -1.50000
H8C   2    0.672309    0.724226    0.357646    11.00000   -1.50000
AFIX   0
C9    1    0.590781    0.905723    0.178220    11.00000    0.02702    0.03149 =
         0.02307   -0.00608   -0.00117    0.00671
AFIX 137
H9A   2    0.608686    0.841164    0.166078    11.00000   -1.50000
H9B   2    0.638226    0.954181    0.167196    11.00000   -1.50000
H9C   2    0.525560    0.923254    0.166799    11.00000   -1.50000
AFIX   0
C10   1    0.320997    1.078170    0.284084    11.00000    0.02597    0.04082 =
         0.03027   -0.00212    0.00542    0.00338
AFIX 137
H10A  2    0.335197    1.139052    0.300909    11.00000   -1.50000
H10B  2    0.342452    1.022537    0.303206    11.00000   -1.50000
H10C  2    0.250597    1.073305    0.278379    11.00000   -1.50000
AFIX   0
C11   1    0.341141    0.968524    0.199716    11.00000    0.02104    0.02345 =
         0.03951   -0.00625   -0.00187   -0.00262
AFIX 137
H11A  2    0.358580    0.970514    0.166177    11.00000   -1.50000
H11B  2    0.270001    0.964723    0.202910    11.00000   -1.50000
H11C  2    0.371024    0.911096    0.214447    11.00000   -1.50000
AFIX   0
C12   1    0.331972    1.177505    0.195915    11.00000    0.02754    0.02457 =
         0.03684    0.00133   -0.00651    0.00510
AFIX 137
H12A  2    0.355769    1.176152    0.163295    11.00000   -1.50000
H12B  2    0.350671    1.239392    0.210735    11.00000   -1.50000
H12C  2    0.260691    1.171334    0.196047    11.00000   -1.50000
AFIX   0
B1    3    0.525938    1.085366    0.233731    11.00000    0.01651    0.02080 =
         0.02470   -0.00112   -0.00039   -0.00140
H2    2    0.538873    1.155193    0.254981    11.00000    0.03154
H1    2    0.549888    1.097393    0.195985    11.00000    0.03185
P1    4    0.384944    1.077460    0.228428    11.00000    0.01663    0.01766 =
         0.02297   -0.00172   -0.00064    0.00075
HKLF 4


REM  test_a.res in I4(1)/a
REM wR2 = 0.0895, GooF = S = 1.062, Restrained GooF = 1.062 for all data
REM R1 = 0.0344 for 2274 Fo > 4sig(Fo) and 0.0425 for all 2614 data
REM 141 parameters refined using 0 restraints

END

WGHT      0.0370      5.2333

REM Highest difference peak  0.273,  deepest hole -0.234,  1-sigma level  0.039
Q1    1   0.4571  1.0815  0.2315  11.00000  0.05    0.27
Q2    1   0.3454  1.0764  0.2580  11.00000  0.05    0.25
Q3    1   0.5391  1.0305  0.2465  11.00000  0.05    0.25
Q4    1   0.6088  1.0730  0.3595  11.00000  0.05    0.24
Q5    1   0.5004  1.0519  0.3606  11.00000  0.05    0.23
Q6    1   0.3631  1.0174  0.2141  11.00000  0.05    0.23
Q7    1   0.5444  1.1314  0.3245  11.00000  0.05    0.21
Q8    1   0.3667  1.1368  0.2068  11.00000  0.05    0.20
Q9    1   0.6045  0.9453  0.3161  11.00000  0.05    0.20
Q10   1   0.6164  0.8648  0.2413  11.00000  0.05    0.20
Q11   1   0.5749  0.8578  0.2442  11.00000  0.05    0.19
Q12   1   0.5696  0.9854  0.2825  11.00000  0.05    0.19
Q13   1   0.5936  0.9508  0.2447  11.00000  0.05    0.18
Q14   1   0.6010  0.8087  0.2789  11.00000  0.05    0.18
Q15   1   0.6435  0.8221  0.2796  11.00000  0.05    0.18
Q16   1   0.5534  0.9307  0.2440  11.00000  0.05    0.17
Q17   1   0.6454  0.7708  0.3110  11.00000  0.05    0.17
Q18   1   0.5931  0.8368  0.3152  11.00000  0.05    0.16
Q19   1   0.5846  0.9065  0.2086  11.00000  0.05    0.16
Q20   1   0.5540  1.0139  0.3225  11.00000  0.05    0.15
;
_shelx_res_checksum              91098

_exptl_crystal_recrystallization_method 'Re-crystallisation from solvent'
_chemical_properties_physical    Air-sensitive,Moisture-sensitive
####################################################################### 
# 
# This file contains crystal structure data downloaded from the 
# Cambridge Structural Database (CSD) hosted by the Cambridge 
# Crystallographic Data Centre (CCDC).
# 
# Full information about CCDC data access policies and citation 
# guidelines are available at http://www.ccdc.cam.ac.uk/access/V1 
# 
# Audit and citation data items may have been added by the CCDC. 
# Please retain this information to preserve the provenance of 
# this file and to allow appropriate attribution of the data. 
# 
#######################################################################

data_test_a_CCDC4
_database_code_depnum_ccdc_archive 'CCDC 2169209'
loop_
_audit_author_name
_audit_author_address
'Merle Arrowsmith'
;Universitaet Wuerzburg
Germany
;
_audit_update_record             
;
2022-04-28 deposited with the CCDC.	2022-06-03 downloaded from the CCDC.
;


_audit_creation_method           SHELXL-2018/3
_shelx_SHELXL_version_number     2018/3
_chemical_name_systematic        8-Phen
_chemical_name_common            B2HPhen(1,10-Phen)(PMe3)2
_chemical_melting_point          ?
_chemical_formula_moiety         'C34 H36 B2 P2, 2(C6 H6)'
_chemical_formula_sum            'C46 H48 B2 P2'
_chemical_formula_weight         684.40

loop_
_atom_type_symbol
_atom_type_description
_atom_type_scat_dispersion_real
_atom_type_scat_dispersion_imag
_atom_type_scat_source
C C 0.0033 0.0016 'International Tables Vol C Tables 4.2.6.8 and 6.1.1.4'
H H 0.0000 0.0000 'International Tables Vol C Tables 4.2.6.8 and 6.1.1.4'
B B 0.0013 0.0007 'International Tables Vol C Tables 4.2.6.8 and 6.1.1.4'
P P 0.1023 0.0942 'International Tables Vol C Tables 4.2.6.8 and 6.1.1.4'

_space_group_crystal_system      triclinic
_space_group_IT_number           2
_space_group_name_H-M_alt        'P -1'
_space_group_name_Hall           '-P 1'

_shelx_space_group_comment       
;
The symmetry employed for this shelxl refinement is uniquely defined
by the following loop, which should always be used as a source of
symmetry information in preference to the above space-group names.
They are only intended as comments.
;

loop_
_space_group_symop_operation_xyz
'x, y, z'
'-x, -y, -z'

_cell_length_a                   9.478(4)
_cell_length_b                   13.2148(14)
_cell_length_c                   16.397(7)
_cell_angle_alpha                83.571(10)
_cell_angle_beta                 79.41(4)
_cell_angle_gamma                71.546(5)
_cell_volume                     1911.8(12)
_cell_formula_units_Z            2
_cell_measurement_temperature    101(2)
_cell_measurement_reflns_used    9874
_cell_measurement_theta_min      2.29
_cell_measurement_theta_max      26.73


_exptl_special_details           
;
The crystal was immersed in a film of perfluoropolyether oil, mounted on a 
polyimide microloop (MicroMounts of MiTeGen) and transferred to stream of cold 
nitrogen (Oxford Cryostream 700).
;
_exptl_crystal_description       block
_exptl_crystal_colour            colourless
_exptl_crystal_density_meas      ?
_exptl_crystal_density_method    ?
_exptl_crystal_density_diffrn    1.189
_exptl_crystal_F_000             728
_exptl_transmission_factor_min   ?
_exptl_transmission_factor_max   ?
_exptl_crystal_size_max          0.559
_exptl_crystal_size_mid          0.436
_exptl_crystal_size_min          0.362
_exptl_absorpt_coefficient_mu    0.146
_shelx_estimated_absorpt_T_min   0.923
_shelx_estimated_absorpt_T_max   0.949
_exptl_absorpt_correction_type   multi-scan
_exptl_absorpt_correction_T_min  0.6565
_exptl_absorpt_correction_T_max  0.7454
loop_
_exptl_crystal_face_index_h
_exptl_crystal_face_index_k
_exptl_crystal_face_index_l
_exptl_crystal_face_perp_dist
1.00 0.00 -1.00 0.1870
-1.00 0.00 1.00 0.2070
1.00 0.00 0.00 0.1810
-1.00 0.00 0.00 0.1270
1.00 0.00 1.00 0.2840
-1.00 0.00 -1.00 0.1750
0.00 -1.00 -1.00 0.1630
0.00 1.00 1.00 0.1120
0.00 -1.00 0.00 0.1540
0.00 1.00 0.00 0.1820
0.00 -1.00 1.00 0.2570
0.00 1.00 -1.00 0.2230

_exptl_absorpt_process_details   'SadAbs 2016/2 (Bruker AXS)'
_exptl_absorpt_special_details   ?
_diffrn_ambient_temperature      101(2)
_diffrn_radiation_wavelength     0.71073
_diffrn_radiation_type           MoK\a
_diffrn_radiation_monochromator  'multi-layer mirror'
_diffrn_source                   'rotating-anode (Nonius FR-591)'
_diffrn_measurement_device_type  'Bruker X8-APEX II'
_diffrn_measurement_method       '\f and \w scans'
_diffrn_detector                 'CCD area detector (Apex2)'
_diffrn_detector_area_resol_mean 8.333
_diffrn_reflns_number            33407
_diffrn_reflns_av_unetI/netI     0.0369
_diffrn_reflns_av_R_equivalents  0.0495
_diffrn_reflns_limit_h_min       -12
_diffrn_reflns_limit_h_max       10
_diffrn_reflns_limit_k_min       -16
_diffrn_reflns_limit_k_max       16
_diffrn_reflns_limit_l_min       -20
_diffrn_reflns_limit_l_max       18
_diffrn_reflns_theta_min         1.265
_diffrn_reflns_theta_max         26.769
_diffrn_reflns_theta_full        26.000
_diffrn_measured_fraction_theta_max 0.999
_diffrn_measured_fraction_theta_full 0.999
_diffrn_reflns_Laue_measured_fraction_max 0.999
_diffrn_reflns_Laue_measured_fraction_full 0.999
_diffrn_reflns_point_group_measured_fraction_max 0.999
_diffrn_reflns_point_group_measured_fraction_full 0.999
_reflns_number_total             8132
_reflns_number_gt                7041
_reflns_threshold_expression     'I > 2\s(I)'
_reflns_Friedel_coverage         0.000
_reflns_Friedel_fraction_max     .
_reflns_Friedel_fraction_full    .

_reflns_special_details          
;
 Reflections were merged by SHELXL according to the crystal
 class for the calculation of statistics and refinement.
 
 _reflns_Friedel_fraction is defined as the number of unique
 Friedel pairs measured divided by the number that would be
 possible theoretically, ignoring centric projections and
 systematic absences.
;

_computing_data_collection       'APEX2 ver. 2014.9 (Bruker AXS)'
_computing_cell_refinement       'Saint+ ver. V8.40A (Bruker AXS)'
_computing_data_reduction        'Saint+ ver. V8.40A (Bruker AXS)'
_computing_structure_solution    'SHELXT (Sheldrick, 2014)'
_computing_structure_refinement  'SHELXL-2018/3 (Sheldrick, 2018)'
_computing_molecular_graphics    'ShelXLe (Huebschle et all, 2011)'
_computing_publication_material  'SHELXL-2018/3 (Sheldrick, 2018)'
_refine_special_details          
;

 Refinement of F^2^ against ALL reflections. The weighted R-factor wR and 
goodness of fit S are based on F^2^, conventional R-factors R are based on F, 
with F set to zero for negative F^2^. The threshold expression of F^2^ > 
2sigma(F^2^) is used only for calculating R-factors(gt) etc. and is not 
relevant to the choice of reflections for refinement. R-factors based on F^2^ 
are statistically about twice as large as those based on F, and R-factors 
based on ALL data will be even larger.
;
_refine_ls_structure_factor_coef Fsqd
_refine_ls_matrix_type           full
_refine_ls_weighting_scheme      calc
_refine_ls_weighting_details     
'w=1/[\s^2^(Fo^2^)+(0.0475P)^2^+0.8574P] where P=(Fo^2^+2Fc^2^)/3'
_atom_sites_solution_primary     ?
_atom_sites_solution_secondary   ?
_atom_sites_solution_hydrogens   mixed
_refine_ls_hydrogen_treatment    mixed
_refine_ls_extinction_method     none
_refine_ls_extinction_coef       .
_refine_ls_number_reflns         8132
_refine_ls_number_parameters     461
_refine_ls_number_restraints     0
_refine_ls_R_factor_all          0.0443
_refine_ls_R_factor_gt           0.0373
_refine_ls_wR_factor_ref         0.1022
_refine_ls_wR_factor_gt          0.0967
_refine_ls_goodness_of_fit_ref   1.025
_refine_ls_restrained_S_all      1.025
_refine_ls_shift/su_max          0.001
_refine_ls_shift/su_mean         0.000

loop_
_atom_site_label
_atom_site_type_symbol
_atom_site_fract_x
_atom_site_fract_y
_atom_site_fract_z
_atom_site_U_iso_or_equiv
_atom_site_adp_type
_atom_site_occupancy
_atom_site_site_symmetry_order
_atom_site_calc_flag
_atom_site_refinement_flags_posn
_atom_site_refinement_flags_adp
_atom_site_refinement_flags_occupancy
_atom_site_disorder_assembly
_atom_site_disorder_group
P1_1 P 0.37169(4) 0.49138(3) 0.18673(2) 0.01340(9) Uani 1 1 d . . . . .
C1_1 C 0.25680(16) 0.57708(11) 0.11397(9) 0.0201(3) Uani 1 1 d . . . . .
H1A_1 H 0.150498 0.595788 0.139320 0.030 Uiso 1 1 calc R U . . .
H1B_1 H 0.271469 0.539429 0.063410 0.030 Uiso 1 1 calc R U . . .
H1C_1 H 0.286311 0.642367 0.099840 0.030 Uiso 1 1 calc R U . . .
C2_1 C 0.33381(16) 0.57064(11) 0.27560(9) 0.0211(3) Uani 1 1 d . . . . .
H2A_1 H 0.386187 0.527484 0.319922 0.032 Uiso 1 1 calc R U . . .
H2B_1 H 0.225169 0.594364 0.295550 0.032 Uiso 1 1 calc R U . . .
H2C_1 H 0.369517 0.633098 0.259557 0.032 Uiso 1 1 calc R U . . .
P2_1 P 0.88922(4) 0.29284(3) 0.15712(2) 0.01581(9) Uani 1 1 d . . . . .
C3_1 C 0.27815(16) 0.39028(11) 0.22088(10) 0.0219(3) Uani 1 1 d . . . . .
H3A_1 H 0.320271 0.347377 0.268414 0.033 Uiso 1 1 calc R U . . .
H3B_1 H 0.293488 0.343906 0.175339 0.033 Uiso 1 1 calc R U . . .
H3C_1 H 0.170094 0.424877 0.237353 0.033 Uiso 1 1 calc R U . . .
C4_1 C 0.88827(17) 0.19658(13) 0.08613(10) 0.0272(3) Uani 1 1 d . . . . .
H4A_1 H 0.987598 0.172497 0.051779 0.041 Uiso 1 1 calc R U . . .
H4B_1 H 0.811960 0.230298 0.050290 0.041 Uiso 1 1 calc R U . . .
H4C_1 H 0.864726 0.135129 0.118100 0.041 Uiso 1 1 calc R U . . .
C5_1 C 1.02583(16) 0.21572(12) 0.22229(9) 0.0240(3) Uani 1 1 d . . . . .
H5A_1 H 1.120841 0.180843 0.187214 0.036 Uiso 1 1 calc R U . . .
H5B_1 H 0.987512 0.161332 0.256289 0.036 Uiso 1 1 calc R U . . .
H5C_1 H 1.042998 0.263298 0.258601 0.036 Uiso 1 1 calc R U . . .
C6_1 C 0.98332(16) 0.37679(12) 0.08756(9) 0.0226(3) Uani 1 1 d . . . . .
H6A_1 H 1.077415 0.331895 0.057417 0.034 Uiso 1 1 calc R U . . .
H6B_1 H 1.005669 0.426267 0.119915 0.034 Uiso 1 1 calc R U . . .
H6C_1 H 0.917667 0.417531 0.047804 0.034 Uiso 1 1 calc R U . . .
C1_4 C 0.7726(2) 0.13338(14) 0.71617(11) 0.0341(4) Uani 1 1 d . . . . .
H1_4 H 0.724610 0.148582 0.668255 0.041 Uiso 1 1 calc R U . . .
C2_4 C 0.92812(19) 0.09429(13) 0.70771(10) 0.0303(3) Uani 1 1 d . . . . .
H2_4 H 0.986857 0.083004 0.654070 0.036 Uiso 1 1 calc R U . . .
C3_4 C 0.99757(18) 0.07177(13) 0.77748(10) 0.0288(3) Uani 1 1 d . . . . .
H3_4 H 1.104202 0.044498 0.771920 0.035 Uiso 1 1 calc R U . . .
C4_4 C 0.91155(19) 0.08901(13) 0.85572(10) 0.0295(3) Uani 1 1 d . . . . .
H4_4 H 0.959395 0.073838 0.903683 0.035 Uiso 1 1 calc R U . . .
C5_4 C 0.75615(18) 0.12826(12) 0.86398(10) 0.0278(3) Uani 1 1 d . . . . .
H5_4 H 0.697306 0.139972 0.917552 0.033 Uiso 1 1 calc R U . . .
C6_4 C 0.68684(18) 0.15035(13) 0.79421(11) 0.0308(4) Uani 1 1 d . . . . .
H6_4 H 0.580185 0.177223 0.799781 0.037 Uiso 1 1 calc R U . . .
C1_5 C 0.0756(2) 0.39494(18) 0.48303(11) 0.0451(5) Uani 1 1 d . . . . .
H1_5 H 0.127601 0.322615 0.471143 0.054 Uiso 1 1 calc R U . . .
C4_5 C 0.1531(2) 0.46870(19) 0.47390(11) 0.0467(5) Uani 1 1 d . . . . .
H4_5 H 0.258879 0.447018 0.456058 0.056 Uiso 1 1 calc R U . . .
C3_5 C -0.0783(2) 0.42641(19) 0.50957(11) 0.0440(5) Uani 1 1 d . . . . .
H3_5 H -0.132129 0.375637 0.516349 0.053 Uiso 1 1 calc R U . . .
C1_6 C 0.84487(18) 0.03050(14) 0.50765(11) 0.0328(4) Uani 1 1 d . . . . .
H1_6 H 0.738190 0.051358 0.512955 0.039 Uiso 1 1 calc R U . . .
C2_6 C 0.92184(19) -0.06729(14) 0.54265(11) 0.0340(4) Uani 1 1 d . . . . .
H2_6 H 0.868023 -0.113374 0.571915 0.041 Uiso 1 1 calc R U . . .
C3_6 C 1.07732(18) -0.09761(13) 0.53485(10) 0.0318(4) Uani 1 1 d . . . . .
H3_6 H 1.130366 -0.164573 0.558743 0.038 Uiso 1 1 calc R U . . .
C1 C 0.62779(14) 0.55339(10) 0.11907(8) 0.0127(2) Uani 1 1 d . . . . .
B1 B 0.58378(16) 0.44336(11) 0.14153(9) 0.0126(3) Uani 1 1 d . . . . .
H1 H 0.5865(19) 0.3976(13) 0.0854(10) 0.025(4) Uiso 1 1 d . . . . .
C2 C 0.71467(14) 0.56784(10) 0.17844(7) 0.0124(2) Uani 1 1 d . . . . .
B2 B 0.69857(16) 0.38052(11) 0.21980(9) 0.0131(3) Uani 1 1 d . . . . .
C3 C 0.75429(14) 0.48019(10) 0.23766(8) 0.0131(2) Uani 1 1 d . . . . .
C4 C 0.84281(14) 0.48851(11) 0.29388(8) 0.0152(3) Uani 1 1 d . . . . .
H4 H 0.872340 0.431444 0.333992 0.018 Uiso 1 1 calc R U . . .
C5 C 0.88953(14) 0.57958(11) 0.29259(8) 0.0168(3) Uani 1 1 d . . . . .
H5 H 0.947712 0.583725 0.332797 0.020 Uiso 1 1 calc R U . . .
C6 C 0.85253(15) 0.66321(11) 0.23404(8) 0.0159(3) Uani 1 1 d . . . . .
H6 H 0.886562 0.723606 0.233692 0.019 Uiso 1 1 calc R U . . .
C7 C 0.76405(14) 0.65899(10) 0.17461(8) 0.0138(3) Uani 1 1 d . . . . .
C8 C 0.72512(14) 0.74082(10) 0.10830(8) 0.0143(3) Uani 1 1 d . . . . .
C9 C 0.76473(15) 0.83614(11) 0.09978(8) 0.0184(3) Uani 1 1 d . . . . .
H9 H 0.816142 0.849603 0.139964 0.022 Uiso 1 1 calc R U . . .
C10 C 0.73066(16) 0.91028(11) 0.03452(9) 0.0206(3) Uani 1 1 d . . . . .
H10 H 0.758959 0.973757 0.030132 0.025 Uiso 1 1 calc R U . . .
C11 C 0.65437(15) 0.89228(11) -0.02538(9) 0.0193(3) Uani 1 1 d . . . . .
H11 H 0.632088 0.942885 -0.070764 0.023 Uiso 1 1 calc R U . . .
C12 C 0.61208(15) 0.80093(11) -0.01797(8) 0.0168(3) Uani 1 1 d . . . . .
H12 H 0.559736 0.789373 -0.058485 0.020 Uiso 1 1 calc R U . . .
C13 C 0.64460(14) 0.72368(10) 0.04853(8) 0.0141(3) Uani 1 1 d . . . . .
C14 C 0.59774(14) 0.62934(10) 0.05591(8) 0.0139(3) Uani 1 1 d . . . . .
H14 H 0.544001 0.619585 0.015398 0.017 Uiso 1 1 calc R U . . .
C21_1 C 0.63660(14) 0.31566(10) 0.30117(8) 0.0132(2) Uani 1 1 d . . . . .
C16 C 0.58581(14) 0.22336(10) 0.29571(8) 0.0143(3) Uani 1 1 d . . . . .
C17 C 0.59264(15) 0.18520(11) 0.21752(8) 0.0172(3) Uani 1 1 d . . . . .
H17 H 0.628343 0.221608 0.168767 0.021 Uiso 1 1 calc R U . . .
C18 C 0.54948(17) 0.09726(11) 0.20944(9) 0.0213(3) Uani 1 1 d . . . . .
H18 H 0.557731 0.072690 0.155973 0.026 Uiso 1 1 calc R U . . .
C19 C 0.49327(18) 0.04416(11) 0.28058(10) 0.0255(3) Uani 1 1 d . . . . .
H19 H 0.465545 -0.017731 0.275747 0.031 Uiso 1 1 calc R U . . .
C20 C 0.47842(17) 0.08201(11) 0.35739(9) 0.0221(3) Uani 1 1 d . . . . .
H20 H 0.437605 0.046575 0.405110 0.027 Uiso 1 1 calc R U . . .
C21 C 0.52202(15) 0.17196(10) 0.36750(8) 0.0159(3) Uani 1 1 d . . . . .
C22 C 0.50085(15) 0.21414(10) 0.44838(8) 0.0157(3) Uani 1 1 d . . . . .
C23 C 0.42915(16) 0.17268(11) 0.52202(9) 0.0198(3) Uani 1 1 d . . . . .
H23 H 0.393195 0.113834 0.519533 0.024 Uiso 1 1 calc R U . . .
C24 C 0.41077(16) 0.21614(12) 0.59693(9) 0.0213(3) Uani 1 1 d . . . . .
H24 H 0.361738 0.187395 0.645504 0.026 Uiso 1 1 calc R U . . .
C25 C 0.46359(15) 0.30239(11) 0.60239(8) 0.0196(3) Uani 1 1 d . . . . .
H25 H 0.451430 0.331692 0.654481 0.023 Uiso 1 1 calc R U . . .
C26 C 0.53327(15) 0.34444(11) 0.53176(8) 0.0172(3) Uani 1 1 d . . . . .
H26 H 0.569510 0.402751 0.535643 0.021 Uiso 1 1 calc R U . . .
C27 C 0.55192(14) 0.30245(10) 0.45353(8) 0.0144(3) Uani 1 1 d . . . . .
C28 C 0.61832(14) 0.34992(10) 0.37932(8) 0.0144(3) Uani 1 1 d . . . . .
H28 H 0.651767 0.409038 0.384875 0.017 Uiso 1 1 calc R U . . .

loop_
_atom_site_aniso_label
_atom_site_aniso_U_11
_atom_site_aniso_U_22
_atom_site_aniso_U_33
_atom_site_aniso_U_23
_atom_site_aniso_U_13
_atom_site_aniso_U_12
P1_1 0.01172(17) 0.01510(16) 0.01439(17) -0.00140(12) -0.00196(12) -0.00532(13)
C1_1 0.0159(7) 0.0228(7) 0.0208(7) -0.0008(5) -0.0050(5) -0.0036(5)
C2_1 0.0199(7) 0.0239(7) 0.0188(7) -0.0066(5) -0.0006(5) -0.0054(6)
P2_1 0.01297(17) 0.01910(17) 0.01393(17) -0.00248(13) -0.00125(12) -0.00281(13)
C3_1 0.0136(7) 0.0186(7) 0.0338(8) 0.0009(6) -0.0018(6) -0.0070(5)
C4_1 0.0218(8) 0.0315(8) 0.0263(8) -0.0154(6) 0.0006(6) -0.0028(6)
C5_1 0.0175(7) 0.0257(7) 0.0257(8) 0.0005(6) -0.0060(6) -0.0015(6)
C6_1 0.0158(7) 0.0295(8) 0.0175(7) 0.0016(6) 0.0028(5) -0.0040(6)
C1_4 0.0330(9) 0.0328(9) 0.0358(9) -0.0065(7) -0.0123(7) -0.0034(7)
C2_4 0.0315(9) 0.0282(8) 0.0303(8) -0.0082(6) -0.0004(7) -0.0078(7)
C3_4 0.0213(8) 0.0286(8) 0.0392(9) -0.0082(7) -0.0044(6) -0.0093(6)
C4_4 0.0316(9) 0.0272(8) 0.0319(8) -0.0025(6) -0.0082(7) -0.0100(7)
C5_4 0.0310(9) 0.0202(7) 0.0321(8) -0.0021(6) 0.0019(6) -0.0113(6)
C6_4 0.0223(8) 0.0252(8) 0.0440(10) -0.0066(7) -0.0042(7) -0.0051(6)
C1_5 0.0390(11) 0.0617(13) 0.0227(8) -0.0037(8) -0.0108(7) 0.0052(9)
C4_5 0.0176(8) 0.0876(16) 0.0229(9) 0.0018(9) -0.0049(6) 0.0004(9)
C3_5 0.0355(10) 0.0747(14) 0.0233(9) 0.0063(9) -0.0133(7) -0.0170(10)
C1_6 0.0184(8) 0.0393(9) 0.0349(9) 0.0002(7) -0.0038(6) -0.0015(7)
C2_6 0.0271(9) 0.0355(9) 0.0364(9) 0.0036(7) -0.0029(7) -0.0083(7)
C3_6 0.0263(8) 0.0294(8) 0.0316(9) 0.0014(7) -0.0053(6) 0.0021(7)
C1 0.0099(6) 0.0168(6) 0.0116(6) -0.0038(5) 0.0007(4) -0.0046(5)
B1 0.0118(7) 0.0156(7) 0.0114(6) -0.0012(5) -0.0015(5) -0.0055(5)
C2 0.0094(6) 0.0180(6) 0.0097(6) -0.0036(5) 0.0008(4) -0.0042(5)
B2 0.0123(7) 0.0155(7) 0.0116(6) -0.0021(5) -0.0009(5) -0.0043(5)
C3 0.0103(6) 0.0180(6) 0.0106(6) -0.0029(5) 0.0015(4) -0.0049(5)
C4 0.0127(6) 0.0216(7) 0.0109(6) -0.0007(5) -0.0009(5) -0.0053(5)
C5 0.0120(6) 0.0284(7) 0.0121(6) -0.0050(5) -0.0014(5) -0.0082(5)
C6 0.0143(6) 0.0213(7) 0.0148(6) -0.0053(5) 0.0012(5) -0.0096(5)
C7 0.0111(6) 0.0185(6) 0.0116(6) -0.0037(5) 0.0021(5) -0.0054(5)
C8 0.0111(6) 0.0173(6) 0.0134(6) -0.0039(5) 0.0029(5) -0.0042(5)
C9 0.0181(7) 0.0201(7) 0.0181(7) -0.0047(5) 0.0005(5) -0.0081(5)
C10 0.0209(7) 0.0160(6) 0.0245(7) -0.0020(5) 0.0024(5) -0.0080(5)
C11 0.0184(7) 0.0179(6) 0.0181(7) 0.0014(5) 0.0010(5) -0.0035(5)
C12 0.0149(6) 0.0187(6) 0.0149(6) -0.0011(5) -0.0007(5) -0.0032(5)
C13 0.0118(6) 0.0158(6) 0.0130(6) -0.0031(5) 0.0016(5) -0.0030(5)
C14 0.0124(6) 0.0179(6) 0.0122(6) -0.0029(5) -0.0016(5) -0.0050(5)
C21_1 0.0095(6) 0.0147(6) 0.0148(6) 0.0002(5) -0.0027(5) -0.0025(5)
C16 0.0127(6) 0.0132(6) 0.0162(6) 0.0004(5) -0.0041(5) -0.0020(5)
C17 0.0175(7) 0.0168(6) 0.0166(6) -0.0006(5) -0.0039(5) -0.0038(5)
C18 0.0276(8) 0.0170(7) 0.0203(7) -0.0032(5) -0.0090(6) -0.0047(6)
C19 0.0353(9) 0.0176(7) 0.0294(8) 0.0006(6) -0.0110(6) -0.0132(6)
C20 0.0276(8) 0.0186(7) 0.0222(7) 0.0043(5) -0.0058(6) -0.0108(6)
C21 0.0137(6) 0.0148(6) 0.0181(6) 0.0013(5) -0.0043(5) -0.0024(5)
C22 0.0134(6) 0.0154(6) 0.0163(6) 0.0023(5) -0.0037(5) -0.0019(5)
C23 0.0177(7) 0.0187(7) 0.0214(7) 0.0037(5) -0.0019(5) -0.0055(5)
C24 0.0181(7) 0.0243(7) 0.0171(7) 0.0058(5) 0.0006(5) -0.0044(6)
C25 0.0175(7) 0.0253(7) 0.0126(6) -0.0005(5) -0.0022(5) -0.0022(6)
C26 0.0152(7) 0.0200(7) 0.0158(6) -0.0003(5) -0.0035(5) -0.0040(5)
C27 0.0102(6) 0.0166(6) 0.0142(6) 0.0012(5) -0.0032(5) -0.0011(5)
C28 0.0130(6) 0.0154(6) 0.0149(6) 0.0005(5) -0.0033(5) -0.0044(5)

_geom_special_details            
;
 All esds (except the esd in the dihedral angle between two l.s. planes)
 are estimated using the full covariance matrix.  The cell esds are taken
 into account individually in the estimation of esds in distances, angles
 and torsion angles; correlations between esds in cell parameters are only
 used when they are defined by crystal symmetry.  An approximate (isotropic)
 treatment of cell esds is used for estimating esds involving l.s. planes.
;

loop_
_geom_bond_atom_site_label_1
_geom_bond_atom_site_label_2
_geom_bond_distance
_geom_bond_site_symmetry_2
_geom_bond_publ_flag
P1_1 C2_1 1.8058(15) . ?
P1_1 C3_1 1.8123(14) . ?
P1_1 C1_1 1.8128(16) . ?
P1_1 B1 1.9348(17) . ?
C1_1 H1A_1 0.9800 . ?
C1_1 H1B_1 0.9800 . ?
C1_1 H1C_1 0.9800 . ?
C2_1 H2A_1 0.9800 . ?
C2_1 H2B_1 0.9800 . ?
C2_1 H2C_1 0.9800 . ?
P2_1 C5_1 1.8128(16) . ?
P2_1 C6_1 1.8155(15) . ?
P2_1 C4_1 1.8211(15) . ?
P2_1 B2 1.9806(17) . ?
C3_1 H3A_1 0.9800 . ?
C3_1 H3B_1 0.9800 . ?
C3_1 H3C_1 0.9800 . ?
C4_1 H4A_1 0.9800 . ?
C4_1 H4B_1 0.9800 . ?
C4_1 H4C_1 0.9800 . ?
C5_1 H5A_1 0.9800 . ?
C5_1 H5B_1 0.9800 . ?
C5_1 H5C_1 0.9800 . ?
C6_1 H6A_1 0.9800 . ?
C6_1 H6B_1 0.9800 . ?
C6_1 H6C_1 0.9800 . ?
C1_4 C6_4 1.384(3) . ?
C1_4 C2_4 1.385(2) . ?
C1_4 H1_4 0.9500 . ?
C2_4 C3_4 1.381(2) . ?
C2_4 H2_4 0.9500 . ?
C3_4 C4_4 1.388(2) . ?
C3_4 H3_4 0.9500 . ?
C4_4 C5_4 1.384(2) . ?
C4_4 H4_4 0.9500 . ?
C5_4 C6_4 1.380(2) . ?
C5_4 H5_4 0.9500 . ?
C6_4 H6_4 0.9500 . ?
C1_5 C4_5 1.375(3) . ?
C1_5 C3_5 1.383(3) . ?
C1_5 H1_5 0.9500 . ?
C4_5 C3_5 1.374(3) 2_566 ?
C4_5 H4_5 0.9500 . ?
C3_5 H3_5 0.9500 . ?
C1_6 C3_6 1.379(2) 2_756 ?
C1_6 C2_6 1.387(2) . ?
C1_6 H1_6 0.9500 . ?
C2_6 C3_6 1.385(2) . ?
C2_6 H2_6 0.9500 . ?
C3_6 H3_6 0.9500 . ?
C1 C14 1.3622(18) . ?
C1 C2 1.4484(18) . ?
C1 B1 1.6221(18) . ?
B1 B2 1.795(2) . ?
B1 H1 1.148(17) . ?
C2 C7 1.4152(17) . ?
C2 C3 1.4257(18) . ?
B2 C21_1 1.6230(19) . ?
B2 C3 1.6381(18) . ?
C3 C4 1.3896(18) . ?
C4 C5 1.4047(18) . ?
C4 H4 0.9500 . ?
C5 C6 1.381(2) . ?
C5 H5 0.9500 . ?
C6 C7 1.4135(19) . ?
C6 H6 0.9500 . ?
C7 C8 1.4557(19) . ?
C8 C9 1.4099(18) . ?
C8 C13 1.4241(19) . ?
C9 C10 1.379(2) . ?
C9 H9 0.9500 . ?
C10 C11 1.402(2) . ?
C10 H10 0.9500 . ?
C11 C12 1.3742(19) . ?
C11 H11 0.9500 . ?
C12 C13 1.4146(19) . ?
C12 H12 0.9500 . ?
C13 C14 1.4364(18) . ?
C14 H14 0.9500 . ?
C21_1 C28 1.3696(18) . ?
C21_1 C16 1.4627(17) . ?
C16 C17 1.4128(19) . ?
C16 C21 1.4254(19) . ?
C17 C18 1.3750(19) . ?
C17 H17 0.9500 . ?
C18 C19 1.401(2) . ?
C18 H18 0.9500 . ?
C19 C20 1.374(2) . ?
C19 H19 0.9500 . ?
C20 C21 1.4112(19) . ?
C20 H20 0.9500 . ?
C21 C22 1.4516(19) . ?
C22 C27 1.4134(18) . ?
C22 C23 1.4163(19) . ?
C23 C24 1.373(2) . ?
C23 H23 0.9500 . ?
C24 C25 1.399(2) . ?
C24 H24 0.9500 . ?
C25 C26 1.376(2) . ?
C25 H25 0.9500 . ?
C26 C27 1.4137(19) . ?
C26 H26 0.9500 . ?
C27 C28 1.4380(18) . ?
C28 H28 0.9500 . ?

loop_
_geom_angle_atom_site_label_1
_geom_angle_atom_site_label_2
_geom_angle_atom_site_label_3
_geom_angle
_geom_angle_site_symmetry_1
_geom_angle_site_symmetry_3
_geom_angle_publ_flag
C2_1 P1_1 C3_1 104.76(7) . . ?
C2_1 P1_1 C1_1 104.49(7) . . ?
C3_1 P1_1 C1_1 103.04(7) . . ?
C2_1 P1_1 B1 112.39(7) . . ?
C3_1 P1_1 B1 117.57(7) . . ?
C1_1 P1_1 B1 113.27(7) . . ?
P1_1 C1_1 H1A_1 109.5 . . ?
P1_1 C1_1 H1B_1 109.5 . . ?
H1A_1 C1_1 H1B_1 109.5 . . ?
P1_1 C1_1 H1C_1 109.5 . . ?
H1A_1 C1_1 H1C_1 109.5 . . ?
H1B_1 C1_1 H1C_1 109.5 . . ?
P1_1 C2_1 H2A_1 109.5 . . ?
P1_1 C2_1 H2B_1 109.5 . . ?
H2A_1 C2_1 H2B_1 109.5 . . ?
P1_1 C2_1 H2C_1 109.5 . . ?
H2A_1 C2_1 H2C_1 109.5 . . ?
H2B_1 C2_1 H2C_1 109.5 . . ?
C5_1 P2_1 C6_1 105.16(7) . . ?
C5_1 P2_1 C4_1 103.59(8) . . ?
C6_1 P2_1 C4_1 100.90(8) . . ?
C5_1 P2_1 B2 113.88(7) . . ?
C6_1 P2_1 B2 110.84(7) . . ?
C4_1 P2_1 B2 120.71(7) . . ?
P1_1 C3_1 H3A_1 109.5 . . ?
P1_1 C3_1 H3B_1 109.5 . . ?
H3A_1 C3_1 H3B_1 109.5 . . ?
P1_1 C3_1 H3C_1 109.5 . . ?
H3A_1 C3_1 H3C_1 109.5 . . ?
H3B_1 C3_1 H3C_1 109.5 . . ?
P2_1 C4_1 H4A_1 109.5 . . ?
P2_1 C4_1 H4B_1 109.5 . . ?
H4A_1 C4_1 H4B_1 109.5 . . ?
P2_1 C4_1 H4C_1 109.5 . . ?
H4A_1 C4_1 H4C_1 109.5 . . ?
H4B_1 C4_1 H4C_1 109.5 . . ?
P2_1 C5_1 H5A_1 109.5 . . ?
P2_1 C5_1 H5B_1 109.5 . . ?
H5A_1 C5_1 H5B_1 109.5 . . ?
P2_1 C5_1 H5C_1 109.5 . . ?
H5A_1 C5_1 H5C_1 109.5 . . ?
H5B_1 C5_1 H5C_1 109.5 . . ?
P2_1 C6_1 H6A_1 109.5 . . ?
P2_1 C6_1 H6B_1 109.5 . . ?
H6A_1 C6_1 H6B_1 109.5 . . ?
P2_1 C6_1 H6C_1 109.5 . . ?
H6A_1 C6_1 H6C_1 109.5 . . ?
H6B_1 C6_1 H6C_1 109.5 . . ?
C6_4 C1_4 C2_4 120.20(16) . . ?
C6_4 C1_4 H1_4 119.9 . . ?
C2_4 C1_4 H1_4 119.9 . . ?
C3_4 C2_4 C1_4 119.80(16) . . ?
C3_4 C2_4 H2_4 120.1 . . ?
C1_4 C2_4 H2_4 120.1 . . ?
C2_4 C3_4 C4_4 119.98(15) . . ?
C2_4 C3_4 H3_4 120.0 . . ?
C4_4 C3_4 H3_4 120.0 . . ?
C5_4 C4_4 C3_4 120.09(16) . . ?
C5_4 C4_4 H4_4 120.0 . . ?
C3_4 C4_4 H4_4 120.0 . . ?
C6_4 C5_4 C4_4 119.87(16) . . ?
C6_4 C5_4 H5_4 120.1 . . ?
C4_4 C5_4 H5_4 120.1 . . ?
C5_4 C6_4 C1_4 120.06(16) . . ?
C5_4 C6_4 H6_4 120.0 . . ?
C1_4 C6_4 H6_4 120.0 . . ?
C4_5 C1_5 C3_5 119.8(2) . . ?
C4_5 C1_5 H1_5 120.1 . . ?
C3_5 C1_5 H1_5 120.1 . . ?
C3_5 C4_5 C1_5 120.37(18) 2_566 . ?
C3_5 C4_5 H4_5 119.8 2_566 . ?
C1_5 C4_5 H4_5 119.8 . . ?
C4_5 C3_5 C1_5 119.9(2) 2_566 . ?
C4_5 C3_5 H3_5 120.1 2_566 . ?
C1_5 C3_5 H3_5 120.1 . . ?
C3_6 C1_6 C2_6 120.22(16) 2_756 . ?
C3_6 C1_6 H1_6 119.9 2_756 . ?
C2_6 C1_6 H1_6 119.9 . . ?
C3_6 C2_6 C1_6 119.83(16) . . ?
C3_6 C2_6 H2_6 120.1 . . ?
C1_6 C2_6 H2_6 120.1 . . ?
C1_6 C3_6 C2_6 119.95(16) 2_756 . ?
C1_6 C3_6 H3_6 120.0 2_756 . ?
C2_6 C3_6 H3_6 120.0 . . ?
C14 C1 C2 118.02(12) . . ?
C14 C1 B1 131.12(11) . . ?
C2 C1 B1 110.86(11) . . ?
C1 B1 B2 101.23(10) . . ?
C1 B1 P1_1 103.69(9) . . ?
B2 B1 P1_1 112.33(9) . . ?
C1 B1 H1 115.2(8) . . ?
B2 B1 H1 120.5(8) . . ?
P1_1 B1 H1 103.0(8) . . ?
C7 C2 C3 122.72(11) . . ?
C7 C2 C1 122.48(12) . . ?
C3 C2 C1 114.69(11) . . ?
C21_1 B2 C3 116.11(10) . . ?
C21_1 B2 B1 121.57(11) . . ?
C3 B2 B1 100.12(10) . . ?
C21_1 B2 P2_1 112.59(9) . . ?
C3 B2 P2_1 98.95(8) . . ?
B1 B2 P2_1 104.41(9) . . ?
C4 C3 C2 116.82(12) . . ?
C4 C3 B2 131.23(12) . . ?
C2 C3 B2 111.62(11) . . ?
C3 C4 C5 121.33(12) . . ?
C3 C4 H4 119.3 . . ?
C5 C4 H4 119.3 . . ?
C6 C5 C4 121.29(12) . . ?
C6 C5 H5 119.4 . . ?
C4 C5 H5 119.4 . . ?
C5 C6 C7 120.04(12) . . ?
C5 C6 H6 120.0 . . ?
C7 C6 H6 120.0 . . ?
C6 C7 C2 117.75(12) . . ?
C6 C7 C8 123.99(12) . . ?
C2 C7 C8 118.22(11) . . ?
C9 C8 C13 118.19(12) . . ?
C9 C8 C7 123.12(12) . . ?
C13 C8 C7 118.69(12) . . ?
C10 C9 C8 121.60(13) . . ?
C10 C9 H9 119.2 . . ?
C8 C9 H9 119.2 . . ?
C9 C10 C11 120.20(13) . . ?
C9 C10 H10 119.9 . . ?
C11 C10 H10 119.9 . . ?
C12 C11 C10 119.54(13) . . ?
C12 C11 H11 120.2 . . ?
C10 C11 H11 120.2 . . ?
C11 C12 C13 121.58(13) . . ?
C11 C12 H12 119.2 . . ?
C13 C12 H12 119.2 . . ?
C12 C13 C8 118.86(12) . . ?
C12 C13 C14 120.83(12) . . ?
C8 C13 C14 120.31(12) . . ?
C1 C14 C13 122.19(12) . . ?
C1 C14 H14 118.9 . . ?
C13 C14 H14 118.9 . . ?
C28 C21_1 C16 115.92(11) . . ?
C28 C21_1 B2 121.16(11) . . ?
C16 C21_1 B2 122.75(11) . . ?
C17 C16 C21 117.69(12) . . ?
C17 C16 C21_1 120.31(12) . . ?
C21 C16 C21_1 121.94(12) . . ?
C18 C17 C16 122.37(13) . . ?
C18 C17 H17 118.8 . . ?
C16 C17 H17 118.8 . . ?
C17 C18 C19 119.54(13) . . ?
C17 C18 H18 120.2 . . ?
C19 C18 H18 120.2 . . ?
C20 C19 C18 119.68(13) . . ?
C20 C19 H19 120.2 . . ?
C18 C19 H19 120.2 . . ?
C19 C20 C21 121.94(13) . . ?
C19 C20 H20 119.0 . . ?
C21 C20 H20 119.0 . . ?
C20 C21 C16 118.62(12) . . ?
C20 C21 C22 121.77(12) . . ?
C16 C21 C22 119.60(12) . . ?
C27 C22 C23 118.39(12) . . ?
C27 C22 C21 118.22(12) . . ?
C23 C22 C21 123.38(12) . . ?
C24 C23 C22 121.08(13) . . ?
C24 C23 H23 119.5 . . ?
C22 C23 H23 119.5 . . ?
C23 C24 C25 120.60(13) . . ?
C23 C24 H24 119.7 . . ?
C25 C24 H24 119.7 . . ?
C26 C25 C24 119.52(13) . . ?
C26 C25 H25 120.2 . . ?
C24 C25 H25 120.2 . . ?
C25 C26 C27 121.21(13) . . ?
C25 C26 H26 119.4 . . ?
C27 C26 H26 119.4 . . ?
C22 C27 C26 119.18(12) . . ?
C22 C27 C28 119.83(12) . . ?
C26 C27 C28 120.97(12) . . ?
C21_1 C28 C27 124.42(12) . . ?
C21_1 C28 H28 117.8 . . ?
C27 C28 H28 117.8 . . ?

loop_
_geom_torsion_atom_site_label_1
_geom_torsion_atom_site_label_2
_geom_torsion_atom_site_label_3
_geom_torsion_atom_site_label_4
_geom_torsion
_geom_torsion_site_symmetry_1
_geom_torsion_site_symmetry_2
_geom_torsion_site_symmetry_3
_geom_torsion_site_symmetry_4
_geom_torsion_publ_flag
C6_4 C1_4 C2_4 C3_4 0.3(3) . . . . ?
C1_4 C2_4 C3_4 C4_4 -0.4(2) . . . . ?
C2_4 C3_4 C4_4 C5_4 0.3(2) . . . . ?
C3_4 C4_4 C5_4 C6_4 -0.1(2) . . . . ?
C4_4 C5_4 C6_4 C1_4 -0.1(2) . . . . ?
C2_4 C1_4 C6_4 C5_4 -0.1(3) . . . . ?
C3_5 C1_5 C4_5 C3_5 -0.5(3) . . . 2_566 ?
C4_5 C1_5 C3_5 C4_5 0.5(3) . . . 2_566 ?
C3_6 C1_6 C2_6 C3_6 0.0(3) 2_756 . . . ?
C1_6 C2_6 C3_6 C1_6 0.0(3) . . . 2_756 ?
C14 C1 B1 B2 168.77(13) . . . . ?
C2 C1 B1 B2 -10.70(12) . . . . ?
C14 C1 B1 P1_1 -74.68(15) . . . . ?
C2 C1 B1 P1_1 105.86(11) . . . . ?
C14 C1 C2 C7 2.26(18) . . . . ?
B1 C1 C2 C7 -178.19(11) . . . . ?
C14 C1 C2 C3 -174.02(11) . . . . ?
B1 C1 C2 C3 5.52(15) . . . . ?
C1 B1 B2 C21_1 140.71(11) . . . . ?
P1_1 B1 B2 C21_1 30.68(14) . . . . ?
C1 B1 B2 C3 11.35(11) . . . . ?
P1_1 B1 B2 C3 -98.68(10) . . . . ?
C1 B1 B2 P2_1 -90.72(9) . . . . ?
P1_1 B1 B2 P2_1 159.25(7) . . . . ?
C7 C2 C3 C4 1.23(18) . . . . ?
C1 C2 C3 C4 177.51(11) . . . . ?
C7 C2 C3 B2 -172.94(11) . . . . ?
C1 C2 C3 B2 3.34(15) . . . . ?
C21_1 B2 C3 C4 44.68(19) . . . . ?
B1 B2 C3 C4 177.49(13) . . . . ?
P2_1 B2 C3 C4 -76.01(15) . . . . ?
C21_1 B2 C3 C2 -142.24(11) . . . . ?
B1 B2 C3 C2 -9.43(12) . . . . ?
P2_1 B2 C3 C2 97.07(11) . . . . ?
C2 C3 C4 C5 0.57(18) . . . . ?
B2 C3 C4 C5 173.36(12) . . . . ?
C3 C4 C5 C6 -1.69(19) . . . . ?
C4 C5 C6 C7 0.99(19) . . . . ?
C5 C6 C7 C2 0.76(18) . . . . ?
C5 C6 C7 C8 -177.11(12) . . . . ?
C3 C2 C7 C6 -1.90(18) . . . . ?
C1 C2 C7 C6 -177.89(11) . . . . ?
C3 C2 C7 C8 176.09(11) . . . . ?
C1 C2 C7 C8 0.10(18) . . . . ?
C6 C7 C8 C9 -3.9(2) . . . . ?
C2 C7 C8 C9 178.23(12) . . . . ?
C6 C7 C8 C13 175.40(12) . . . . ?
C2 C7 C8 C13 -2.46(17) . . . . ?
C13 C8 C9 C10 -1.63(19) . . . . ?
C7 C8 C9 C10 177.68(12) . . . . ?
C8 C9 C10 C11 0.2(2) . . . . ?
C9 C10 C11 C12 0.9(2) . . . . ?
C10 C11 C12 C13 -0.5(2) . . . . ?
C11 C12 C13 C8 -0.95(19) . . . . ?
C11 C12 C13 C14 179.15(12) . . . . ?
C9 C8 C13 C12 1.96(18) . . . . ?
C7 C8 C13 C12 -177.38(11) . . . . ?
C9 C8 C13 C14 -178.14(11) . . . . ?
C7 C8 C13 C14 2.52(18) . . . . ?
C2 C1 C14 C13 -2.25(18) . . . . ?
B1 C1 C14 C13 178.32(12) . . . . ?
C12 C13 C14 C1 179.79(12) . . . . ?
C8 C13 C14 C1 -0.11(19) . . . . ?
C3 B2 C21_1 C28 6.37(17) . . . . ?
B1 B2 C21_1 C28 -115.68(14) . . . . ?
P2_1 B2 C21_1 C28 119.43(12) . . . . ?
C3 B2 C21_1 C16 -178.66(11) . . . . ?
B1 B2 C21_1 C16 59.29(16) . . . . ?
P2_1 B2 C21_1 C16 -65.60(14) . . . . ?
C28 C21_1 C16 C17 176.77(12) . . . . ?
B2 C21_1 C16 C17 1.56(18) . . . . ?
C28 C21_1 C16 C21 -0.35(18) . . . . ?
B2 C21_1 C16 C21 -175.56(12) . . . . ?
C21 C16 C17 C18 -4.3(2) . . . . ?
C21_1 C16 C17 C18 178.45(12) . . . . ?
C16 C17 C18 C19 1.5(2) . . . . ?
C17 C18 C19 C20 1.6(2) . . . . ?
C18 C19 C20 C21 -1.7(2) . . . . ?
C19 C20 C21 C16 -1.2(2) . . . . ?
C19 C20 C21 C22 177.61(13) . . . . ?
C17 C16 C21 C20 4.06(19) . . . . ?
C21_1 C16 C21 C20 -178.75(12) . . . . ?
C17 C16 C21 C22 -174.76(12) . . . . ?
C21_1 C16 C21 C22 2.43(19) . . . . ?
C20 C21 C22 C27 178.04(12) . . . . ?
C16 C21 C22 C27 -3.18(18) . . . . ?
C20 C21 C22 C23 -3.2(2) . . . . ?
C16 C21 C22 C23 175.57(12) . . . . ?
C27 C22 C23 C24 -0.7(2) . . . . ?
C21 C22 C23 C24 -179.42(13) . . . . ?
C22 C23 C24 C25 -0.4(2) . . . . ?
C23 C24 C25 C26 0.6(2) . . . . ?
C24 C25 C26 C27 0.3(2) . . . . ?
C23 C22 C27 C26 1.56(18) . . . . ?
C21 C22 C27 C26 -179.63(12) . . . . ?
C23 C22 C27 C28 -176.87(12) . . . . ?
C21 C22 C27 C28 1.94(18) . . . . ?
C25 C26 C27 C22 -1.4(2) . . . . ?
C25 C26 C27 C28 177.00(12) . . . . ?
C16 C21_1 C28 C27 -0.98(19) . . . . ?
B2 C21_1 C28 C27 174.32(12) . . . . ?
C22 C27 C28 C21_1 0.2(2) . . . . ?
C26 C27 C28 C21_1 -178.24(12) . . . . ?

_refine_diff_density_max         0.433
_refine_diff_density_min         -0.290
_refine_diff_density_rms         0.047

_shelx_res_file                  
;
TITL test_a.res in P-1
    test_a.res
    created by SHELXL-2018/3 at 10:57:15 on 24-Aug-2021
REM Old TITL test in P-1
REM SHELXT solution in P-1
REM R1 0.106,  Rweak 0.004,  Alpha 0.054,  Orientation as input
REM Formula found by SHELXT:  C46 B2 P2
rem CELL  0.71073   9.4781  13.2149  16.3968   83.571   79.411   71.546
rem ZERR   31.000   0.0037   0.0014   0.0069    0.010    0.043    0.005
CELL  0.71073   9.47811   13.21485   16.39678   83.5709   79.4111   71.5464
ZERR   2  0.00370    0.00144    0.00694    0.0099    0.0428    0.0052
rem above cell ESDs are from Monte-Carlo simulation
LATT  1
SFAC C H B P
UNIT 92 96 4 4
TEMP -172.440
SIZE 0.362 0.436 0.559
L.S. 10
BOND $H
LIST 4
acta 52
conf
FMAP 2
PLAN 20
WGHT    0.047500    0.857400
FVAR       0.54587
RESI 1 MAIN
P1    4    0.371691    0.491378    0.186731    11.00000    0.01172    0.01510 =
         0.01439   -0.00140   -0.00196   -0.00532
C1    1    0.256797    0.577084    0.113969    11.00000    0.01587    0.02283 =
         0.02081   -0.00079   -0.00504   -0.00362
AFIX 137
H1A   2    0.150498    0.595788    0.139320    11.00000   -1.50000
H1B   2    0.271469    0.539429    0.063410    11.00000   -1.50000
H1C   2    0.286311    0.642367    0.099840    11.00000   -1.50000
AFIX   0
C2    1    0.333810    0.570643    0.275600    11.00000    0.01994    0.02395 =
         0.01879   -0.00661   -0.00057   -0.00536
AFIX 137
H2A   2    0.386187    0.527484    0.319922    11.00000   -1.50000
H2B   2    0.225169    0.594364    0.295550    11.00000   -1.50000
H2C   2    0.369517    0.633098    0.259557    11.00000   -1.50000
AFIX   0
P2    4    0.889219    0.292844    0.157121    11.00000    0.01297    0.01910 =
         0.01393   -0.00248   -0.00125   -0.00281
C3    1    0.278146    0.390276    0.220880    11.00000    0.01365    0.01860 =
         0.03376    0.00087   -0.00180   -0.00701
AFIX 137
H3A   2    0.320271    0.347377    0.268414    11.00000   -1.50000
H3B   2    0.293488    0.343906    0.175339    11.00000   -1.50000
H3C   2    0.170094    0.424877    0.237353    11.00000   -1.50000
AFIX   0
C4    1    0.888266    0.196576    0.086125    11.00000    0.02176    0.03147 =
         0.02628   -0.01536    0.00056   -0.00281
AFIX 137
H4A   2    0.987598    0.172497    0.051779    11.00000   -1.50000
H4B   2    0.811960    0.230298    0.050290    11.00000   -1.50000
H4C   2    0.864726    0.135129    0.118100    11.00000   -1.50000
AFIX   0
C5    1    1.025833    0.215721    0.222291    11.00000    0.01752    0.02574 =
         0.02574    0.00053   -0.00600   -0.00155
AFIX 137
H5A   2    1.120841    0.180843    0.187214    11.00000   -1.50000
H5B   2    0.987512    0.161332    0.256289    11.00000   -1.50000
H5C   2    1.042998    0.263298    0.258601    11.00000   -1.50000
AFIX   0
C6    1    0.983319    0.376793    0.087561    11.00000    0.01577    0.02953 =
         0.01753    0.00157    0.00276   -0.00398
AFIX 137
H6A   2    1.077415    0.331895    0.057417    11.00000   -1.50000
H6B   2    1.005669    0.426267    0.119915    11.00000   -1.50000
H6C   2    0.917667    0.417531    0.047804    11.00000   -1.50000
AFIX   0
RESI 0
RESI 2 PH
RESI 0
RESI 3 PH
RESI 0
RESI 4 BENZ
C1    1    0.772583    0.133376    0.716172    11.00000    0.03295    0.03276 =
         0.03578   -0.00649   -0.01232   -0.00337
AFIX  43
H1    2    0.724610    0.148582    0.668255    11.00000   -1.20000
AFIX   0
C2    1    0.928123    0.094291    0.707707    11.00000    0.03147    0.02817 =
         0.03027   -0.00820   -0.00036   -0.00784
AFIX  43
H2    2    0.986857    0.083004    0.654070    11.00000   -1.20000
AFIX   0
C3    1    0.997574    0.071774    0.777481    11.00000    0.02132    0.02855 =
         0.03922   -0.00816   -0.00441   -0.00933
AFIX  43
H3    2    1.104202    0.044498    0.771920    11.00000   -1.20000
AFIX   0
C4    1    0.911550    0.089006    0.855721    11.00000    0.03163    0.02722 =
         0.03187   -0.00250   -0.00824   -0.01004
AFIX  43
H4    2    0.959395    0.073838    0.903683    11.00000   -1.20000
AFIX   0
C5    1    0.756153    0.128256    0.863976    11.00000    0.03103    0.02017 =
         0.03213   -0.00207    0.00193   -0.01131
AFIX  43
H5    2    0.697306    0.139972    0.917552    11.00000   -1.20000
AFIX   0
C6    1    0.686844    0.150346    0.794213    11.00000    0.02232    0.02516 =
         0.04400   -0.00657   -0.00424   -0.00506
AFIX  43
H6    2    0.580185    0.177223    0.799781    11.00000   -1.20000
AFIX   0
RESI 0
RESI 5 BENZ
C1    1    0.075592    0.394936    0.483027    11.00000    0.03895    0.06169 =
         0.02265   -0.00371   -0.01083    0.00521
AFIX  43
H1    2    0.127601    0.322615    0.471143    11.00000   -1.20000
AFIX   0
C4    1    0.153067    0.468696    0.473895    11.00000    0.01763    0.08758 =
         0.02286    0.00180   -0.00491    0.00037
AFIX  43
H4    2    0.258879    0.447018    0.456058    11.00000   -1.20000
AFIX   0
C3    1   -0.078257    0.426406    0.509566    11.00000    0.03555    0.07470 =
         0.02332    0.00627   -0.01327   -0.01704
AFIX  43
H3    2   -0.132129    0.375637    0.516349    11.00000   -1.20000
AFIX   0
RESI 0
RESI 6 BENZ
C1    1    0.844868    0.030504    0.507651    11.00000    0.01837    0.03929 =
         0.03488    0.00021   -0.00381   -0.00149
AFIX  43
H1    2    0.738190    0.051358    0.512955    11.00000   -1.20000
AFIX   0
C2    1    0.921836   -0.067290    0.542652    11.00000    0.02705    0.03551 =
         0.03639    0.00359   -0.00291   -0.00833
AFIX  43
H2    2    0.868023   -0.113374    0.571915    11.00000   -1.20000
AFIX   0
C3    1    1.077317   -0.097608    0.534847    11.00000    0.02625    0.02943 =
         0.03163    0.00144   -0.00534    0.00206
AFIX  43
H3    2    1.130366   -0.164573    0.558743    11.00000   -1.20000
AFIX   0
RESI 0
REM #####
REM #####
C1    1    0.627793    0.553391    0.119072    11.00000    0.00991    0.01676 =
         0.01156   -0.00376    0.00073   -0.00461
B1    3    0.583785    0.443362    0.141529    11.00000    0.01185    0.01561 =
         0.01142   -0.00123   -0.00148   -0.00553
H1    2    0.586464    0.397626    0.085409    11.00000    0.02536
C2    1    0.714674    0.567843    0.178438    11.00000    0.00937    0.01796 =
         0.00973   -0.00359    0.00083   -0.00420
B2    3    0.698568    0.380515    0.219801    11.00000    0.01227    0.01546 =
         0.01159   -0.00214   -0.00086   -0.00433
C3    1    0.754292    0.480187    0.237663    11.00000    0.01030    0.01796 =
         0.01064   -0.00287    0.00145   -0.00487
C4    1    0.842815    0.488506    0.293879    11.00000    0.01266    0.02160 =
         0.01090   -0.00071   -0.00091   -0.00526
AFIX  43
H4    2    0.872340    0.431444    0.333992    11.00000   -1.20000
AFIX   0
C5    1    0.889527    0.579580    0.292593    11.00000    0.01203    0.02841 =
         0.01214   -0.00504   -0.00144   -0.00816
AFIX  43
H5    2    0.947712    0.583725    0.332797    11.00000   -1.20000
AFIX   0
C6    1    0.852527    0.663206    0.234036    11.00000    0.01429    0.02131 =
         0.01477   -0.00531    0.00118   -0.00964
AFIX  43
H6    2    0.886562    0.723606    0.233692    11.00000   -1.20000
AFIX   0
C7    1    0.764045    0.658991    0.174607    11.00000    0.01110    0.01847 =
         0.01156   -0.00375    0.00210   -0.00540
C8    1    0.725120    0.740823    0.108303    11.00000    0.01108    0.01730 =
         0.01337   -0.00391    0.00285   -0.00421
C9    1    0.764731    0.836139    0.099775    11.00000    0.01810    0.02008 =
         0.01811   -0.00468    0.00045   -0.00808
AFIX  43
H9    2    0.816142    0.849603    0.139964    11.00000   -1.20000
AFIX   0
C10   1    0.730664    0.910282    0.034524    11.00000    0.02091    0.01597 =
         0.02449   -0.00197    0.00243   -0.00801
AFIX  43
H10   2    0.758959    0.973757    0.030132    11.00000   -1.20000
AFIX   0
C11   1    0.654375    0.892282   -0.025379    11.00000    0.01838    0.01786 =
         0.01805    0.00135    0.00095   -0.00350
AFIX  43
H11   2    0.632088    0.942885   -0.070764    11.00000   -1.20000
AFIX   0
C12   1    0.612076    0.800929   -0.017971    11.00000    0.01495    0.01872 =
         0.01487   -0.00115   -0.00068   -0.00318
AFIX  43
H12   2    0.559736    0.789373   -0.058485    11.00000   -1.20000
AFIX   0
C13   1    0.644600    0.723685    0.048533    11.00000    0.01183    0.01585 =
         0.01302   -0.00312    0.00162   -0.00305
C14   1    0.597741    0.629339    0.055914    11.00000    0.01239    0.01787 =
         0.01219   -0.00288   -0.00161   -0.00503
AFIX  43
H14   2    0.544001    0.619585    0.015398    11.00000   -1.20000
AFIX   0
C21_1   1    0.636597    0.315659    0.301167    11.00000    0.00945    0.01469 =
         0.01480    0.00016   -0.00274   -0.00254
C16   1    0.585806    0.223358    0.295713    11.00000    0.01271    0.01316 =
         0.01625    0.00043   -0.00412   -0.00203
C17   1    0.592642    0.185200    0.217519    11.00000    0.01746    0.01681 =
         0.01659   -0.00061   -0.00386   -0.00376
AFIX  43
H17   2    0.628343    0.221608    0.168767    11.00000   -1.20000
AFIX   0
C18   1    0.549483    0.097261    0.209436    11.00000    0.02762    0.01702 =
         0.02032   -0.00316   -0.00904   -0.00468
AFIX  43
H18   2    0.557731    0.072690    0.155973    11.00000   -1.20000
AFIX   0
C19   1    0.493271    0.044159    0.280584    11.00000    0.03526    0.01757 =
         0.02941    0.00062   -0.01101   -0.01325
AFIX  43
H19   2    0.465545   -0.017731    0.275747    11.00000   -1.20000
AFIX   0
C20   1    0.478425    0.082006    0.357391    11.00000    0.02761    0.01864 =
         0.02222    0.00431   -0.00579   -0.01077
AFIX  43
H20   2    0.437605    0.046575    0.405110    11.00000   -1.20000
AFIX   0
C21   1    0.522020    0.171958    0.367495    11.00000    0.01370    0.01478 =
         0.01806    0.00133   -0.00432   -0.00244
C22   1    0.500852    0.214141    0.448382    11.00000    0.01340    0.01539 =
         0.01635    0.00232   -0.00366   -0.00186
C23   1    0.429154    0.172679    0.522017    11.00000    0.01773    0.01874 =
         0.02137    0.00368   -0.00192   -0.00553
AFIX  43
H23   2    0.393195    0.113834    0.519533    11.00000   -1.20000
AFIX   0
C24   1    0.410767    0.216137    0.596931    11.00000    0.01812    0.02435 =
         0.01710    0.00576    0.00064   -0.00442
AFIX  43
H24   2    0.361738    0.187395    0.645504    11.00000   -1.20000
AFIX   0
C25   1    0.463592    0.302386    0.602387    11.00000    0.01752    0.02531 =
         0.01257   -0.00054   -0.00218   -0.00216
AFIX  43
H25   2    0.451430    0.331692    0.654481    11.00000   -1.20000
AFIX   0
C26   1    0.533270    0.344435    0.531764    11.00000    0.01517    0.01999 =
         0.01582   -0.00033   -0.00345   -0.00401
AFIX  43
H26   2    0.569510    0.402751    0.535643    11.00000   -1.20000
AFIX   0
C27   1    0.551919    0.302445    0.453532    11.00000    0.01022    0.01657 =
         0.01425    0.00117   -0.00322   -0.00109
C28   1    0.618320    0.349919    0.379318    11.00000    0.01302    0.01540 =
         0.01488    0.00053   -0.00332   -0.00444
AFIX  43
H28   2    0.651767    0.409038    0.384875    11.00000   -1.20000
REM #####
AFIX   0
HKLF 4


REM  test_a.res in P-1
REM wR2 = 0.1022, GooF = S = 1.025, Restrained GooF = 1.025 for all data
REM R1 = 0.0373 for 7041 Fo > 4sig(Fo) and 0.0443 for all 8132 data
REM 461 parameters refined using 0 restraints

END

WGHT      0.0475      0.8574

REM Highest difference peak  0.433,  deepest hole -0.290,  1-sigma level  0.047
Q1    1   0.3248  0.4398  0.2055  11.00000  0.05    0.43
Q2    1   0.3555  0.5393  0.2304  11.00000  0.05    0.40
Q3    1   0.4881  0.4661  0.1729  11.00000  0.05    0.40
Q4    1   0.7883  0.3369  0.1812  11.00000  0.05    0.38
Q5    1   0.5986  0.5032  0.1293  11.00000  0.05    0.38
Q6    1   0.8926  0.2370  0.1189  11.00000  0.05    0.36
Q7    1   0.9643  0.2553  0.1949  11.00000  0.05    0.35
Q8    1   0.3060  0.5372  0.1502  11.00000  0.05    0.34
Q9    1   0.9384  0.3382  0.1222  11.00000  0.05    0.34
Q10   1   0.6664  0.5647  0.1541  11.00000  0.05    0.33
Q11   1   0.7401  0.7002  0.1458  11.00000  0.05    0.33
Q12   1   0.7562  0.6044  0.1708  11.00000  0.05    0.33
Q13   1   0.6725  0.7378  0.0811  11.00000  0.05    0.32
Q14   1   0.6568  0.3585  0.2623  11.00000  0.05    0.32
Q15   1   0.6179  0.6800  0.0549  11.00000  0.05    0.31
Q16   1   0.5917  0.2770  0.2963  11.00000  0.05    0.30
Q17   1   0.5949  0.3201  0.4173  11.00000  0.05    0.30
Q18   1   0.4993  0.1992  0.4074  11.00000  0.05    0.30
Q19   1   0.7635  0.7793  0.0932  11.00000  0.05    0.30
Q20   1   0.7533  0.5161  0.1972  11.00000  0.05    0.30
;
_shelx_res_checksum              89427

_exptl_crystal_recrystallization_method 
'Re-crystallisation from solvent: benzene'
_chemical_properties_physical    
Air-sensitive,Moisture-sensitive,Heat-sensitive
####################################################################### 
# 
# This file contains crystal structure data downloaded from the 
# Cambridge Structural Database (CSD) hosted by the Cambridge 
# Crystallographic Data Centre (CCDC).
# 
# Full information about CCDC data access policies and citation 
# guidelines are available at http://www.ccdc.cam.ac.uk/access/V1 
# 
# Audit and citation data items may have been added by the CCDC. 
# Please retain this information to preserve the provenance of 
# this file and to allow appropriate attribution of the data. 
# 
#######################################################################

data_test_a_CCDC5
_database_code_depnum_ccdc_archive 'CCDC 2169214'
loop_
_audit_author_name
_audit_author_address
'Merle Arrowsmith'
;Universitaet Wuerzburg
Germany
;
_audit_update_record             
;
2022-04-28 deposited with the CCDC.	2022-06-03 downloaded from the CCDC.
;
# start Validation Reply Form
_vrf_PLAT601_test_a              
;
PROBLEM: Unit Cell Contains Solvent Accessible VOIDS of .         31 Ang**3
RESPONSE: no other solvent molecules found in residual electron density
;
_vrf_PLAT911_test_a              
;
PROBLEM: Missing FCF Refl Between Thmin & STh/L=    0.600          2 Report
RESPONSE: boron-bound H atom freely refined
;


_audit_creation_method           'CIF-fill 1.2r (K.Radacki 2005-21)'
_shelx_SHELXL_version_number     2018/3
_chemical_name_systematic        6-Phen
_chemical_name_common            B2(Phen)2Cl2(PMe3)2
_chemical_melting_point          ?
_chemical_formula_moiety         'C34 H36 B2 Cl2 P2, C4 H8 O'
_chemical_formula_sum            'C38 H44 B2 Cl2 O P2'
_chemical_formula_weight         671.24

loop_
_atom_type_symbol
_atom_type_description
_atom_type_scat_dispersion_real
_atom_type_scat_dispersion_imag
_atom_type_scat_source
C C 0.0033 0.0016 'International Tables Vol C Tables 4.2.6.8 and 6.1.1.4'
H H 0.0000 0.0000 'International Tables Vol C Tables 4.2.6.8 and 6.1.1.4'
B B 0.0013 0.0007 'International Tables Vol C Tables 4.2.6.8 and 6.1.1.4'
O O 0.0106 0.0060 'International Tables Vol C Tables 4.2.6.8 and 6.1.1.4'
P P 0.1023 0.0942 'International Tables Vol C Tables 4.2.6.8 and 6.1.1.4'
Cl Cl 0.1484 0.1585 'International Tables Vol C Tables 4.2.6.8 and 6.1.1.4'

_space_group_crystal_system      tetragonal
_space_group_IT_number           86
_space_group_name_H-M_alt        'P 42/n'
_space_group_name_Hall           '-P 4bc'

_shelx_space_group_comment       
;
The symmetry employed for this shelxl refinement is uniquely defined
by the following loop, which should always be used as a source of
symmetry information in preference to the above space-group names.
They are only intended as comments.
;

loop_
_space_group_symop_operation_xyz
'x, y, z'
'-x+1/2, -y+1/2, z'
'-y, x+1/2, z+1/2'
'y+1/2, -x, z+1/2'
'-x, -y, -z'
'x-1/2, y-1/2, -z'
'y, -x-1/2, -z-1/2'
'-y-1/2, x, -z-1/2'

_cell_length_a                   14.3363(13)
_cell_length_b                   14.3363(13)
_cell_length_c                   17.508(2)
_cell_angle_alpha                90
_cell_angle_beta                 90
_cell_angle_gamma                90
_cell_volume                     3598.4(8)
_cell_formula_units_Z            4
_cell_measurement_temperature    100(2)
_cell_measurement_reflns_used    9977
_cell_measurement_theta_min      2.32
_cell_measurement_theta_max      26.31


_exptl_special_details           
;
The crystal was immersed in a film of perfluoropolyether oil, mounted on a 
polyimide loop and transferred to stream of cold nitrogen (Oxford Cryostream 800).
;
_exptl_crystal_description       block
_exptl_crystal_colour            colourless
_exptl_crystal_density_meas      ?
_exptl_crystal_density_method    ?
_exptl_crystal_density_diffrn    1.239
_exptl_crystal_F_000             1416
_exptl_transmission_factor_min   ?
_exptl_transmission_factor_max   ?
_exptl_crystal_size_max          0.273
_exptl_crystal_size_mid          0.266
_exptl_crystal_size_min          0.222
_exptl_absorpt_coefficient_mu    0.299
_shelx_estimated_absorpt_T_min   0.923
_shelx_estimated_absorpt_T_max   0.937
_exptl_absorpt_correction_type   multi-scan
_exptl_absorpt_correction_T_min  0.6824
_exptl_absorpt_correction_T_max  0.7454
_exptl_absorpt_process_details   'SadAbs 2016/2 (Bruker AXS)'
loop_
_exptl_crystal_face_index_h
_exptl_crystal_face_index_k
_exptl_crystal_face_index_l
_exptl_crystal_face_perp_dist
0.00 -3.00 1.00 0.1040
0.00 1.00 0.00 0.1110
0.00 3.00 2.00 0.1040
0.00 -3.00 -2.00 0.0890
-1.00 -2.00 3.00 0.1120
1.00 3.00 -2.00 0.1280
0.00 1.00 2.00 0.0880
0.00 -1.00 -2.00 0.1210
2.00 3.00 -3.00 0.1310
1.00 2.00 1.00 0.1300
-1.00 -2.00 -1.00 0.0590
-3.00 -3.00 2.00 0.0960
3.00 3.00 -2.00 0.1430
-3.00 -2.00 1.00 0.0990
2.00 1.00 1.00 0.1240
-2.00 -1.00 -1.00 0.1360
-1.00 0.00 -2.00 0.1330
1.00 0.00 2.00 0.0780
2.00 -1.00 -2.00 0.0880
-2.00 1.00 2.00 0.1330

_exptl_absorpt_special_details   ?
_diffrn_ambient_environment      N~2~
_diffrn_ambient_temperature      100(2)
_diffrn_radiation_wavelength     0.71073
_diffrn_radiation_type           MoK\a
_diffrn_radiation_monochromator  'multi-layer mirror'
_diffrn_source                   'micro-focus sealed X-ray tube'
_diffrn_source_type              'Incoatec ImS 2.0'
_diffrn_measurement_device       'four-circle diffractometer'
_diffrn_measurement_device_type  'Bruker D8-Quest'
_diffrn_measurement_method       '\f and \w scans'
_diffrn_detector                 CPA
_diffrn_detector_type            'Photon II'
_diffrn_detector_area_resol_mean 7.5
_diffrn_reflns_number            55828
_diffrn_reflns_av_unetI/netI     0.0266
_diffrn_reflns_av_R_equivalents  0.0847
_diffrn_reflns_limit_h_min       -17
_diffrn_reflns_limit_h_max       17
_diffrn_reflns_limit_k_min       -17
_diffrn_reflns_limit_k_max       17
_diffrn_reflns_limit_l_min       -20
_diffrn_reflns_limit_l_max       21
_diffrn_reflns_theta_min         1.836
_diffrn_reflns_theta_max         26.020
_diffrn_reflns_theta_full        26.000
_diffrn_measured_fraction_theta_max 0.999
_diffrn_measured_fraction_theta_full 0.999
_diffrn_reflns_Laue_measured_fraction_max 0.999
_diffrn_reflns_Laue_measured_fraction_full 0.999
_diffrn_reflns_point_group_measured_fraction_max 0.999
_diffrn_reflns_point_group_measured_fraction_full 0.999
_reflns_number_total             3540
_reflns_number_gt                2881
_reflns_threshold_expression     'I > 2\s(I)'
_reflns_Friedel_coverage         0.000
_reflns_Friedel_fraction_max     .
_reflns_Friedel_fraction_full    .

_reflns_special_details          
;
 Reflections were merged by SHELXL according to the crystal
 class for the calculation of statistics and refinement.
 
 _reflns_Friedel_fraction is defined as the number of unique
 Friedel pairs measured divided by the number that would be
 possible theoretically, ignoring centric projections and
 systematic absences.
;

_computing_data_collection       'BIS 6.2.14 / APEX3 ver. 2019.1 (Bruker AXS)'
_computing_cell_refinement       'Saint+ ver. V8.40A (Bruker AXS)'
_computing_data_reduction        'Saint+ ver. V8.40A (Bruker AXS)'
_computing_structure_solution    'SHELXT (Sheldrick, 2014)'
_computing_structure_refinement  'SHELXL-2018/3 (Sheldrick, 2018)'
_computing_molecular_graphics    'ShelXLe (Huebschle et all, 2011)'
_computing_publication_material  'SHELXL-2018/3 (Sheldrick, 2018)'
_refine_special_details          
;
The asymmetric unit contains half a twofold disordered THF molecule placed on 
a fourfold rotoinversion axis, modelled with PARTs -1 and -2 and refined to a 
64:36 ratio.  The displacement parameters of all atoms of residues RESI 3 THF 
and RESI 4 THF were restrained to the same value with similarity restraint SIMU.

The 1-2 and 1-3 distances in RESI 3 THF and RESI 4 THF were restrained to the 
same values with SAME.

;
_refine_ls_structure_factor_coef Fsqd
_refine_ls_matrix_type           full
_refine_ls_weighting_scheme      calc
_refine_ls_weighting_details     
'w=1/[\s^2^(Fo^2^)+(0.0360P)^2^+1.6805P] where P=(Fo^2^+2Fc^2^)/3'
_atom_sites_solution_primary     dual
_atom_sites_solution_secondary   difmap
_atom_sites_solution_hydrogens   geom
_refine_ls_hydrogen_treatment    constr
_refine_ls_extinction_method     none
_refine_ls_extinction_coef       .
_refine_ls_number_reflns         3540
_refine_ls_number_parameters     275
_refine_ls_number_restraints     160
_refine_ls_R_factor_all          0.0461
_refine_ls_R_factor_gt           0.0320
_refine_ls_wR_factor_ref         0.0838
_refine_ls_wR_factor_gt          0.0743
_refine_ls_goodness_of_fit_ref   1.063
_refine_ls_restrained_S_all      1.046
_refine_ls_shift/su_max          0.001
_refine_ls_shift/su_mean         0.000

loop_
_atom_site_label
_atom_site_type_symbol
_atom_site_fract_x
_atom_site_fract_y
_atom_site_fract_z
_atom_site_U_iso_or_equiv
_atom_site_adp_type
_atom_site_occupancy
_atom_site_site_symmetry_order
_atom_site_calc_flag
_atom_site_refinement_flags_posn
_atom_site_refinement_flags_adp
_atom_site_refinement_flags_occupancy
_atom_site_disorder_assembly
_atom_site_disorder_group
B1_1 B 0.28040(13) 0.69604(12) 0.52351(10) 0.0163(4) Uani 1 1 d . . . . .
P1_1 P 0.38957(3) 0.68479(3) 0.59357(2) 0.01934(12) Uani 1 1 d . . . . .
Cl1_1 Cl 0.20288(3) 0.60140(3) 0.57500(2) 0.01983(11) Uani 1 1 d . . . . .
C2_1 C 0.42986(14) 0.56504(13) 0.59213(11) 0.0292(4) Uani 1 1 d . . . . .
H2A_1 H 0.482838 0.558193 0.627057 0.044 Uiso 1 1 calc R U . . .
H2B_1 H 0.449366 0.548491 0.540219 0.044 Uiso 1 1 calc R U . . .
H2C_1 H 0.379183 0.523649 0.608327 0.044 Uiso 1 1 calc R U . . .
C3_1 C 0.49369(13) 0.75059(14) 0.57144(11) 0.0294(4) Uani 1 1 d . . . . .
H3A_1 H 0.541994 0.736866 0.609420 0.044 Uiso 1 1 calc R U . . .
H3B_1 H 0.479347 0.817414 0.572361 0.044 Uiso 1 1 calc R U . . .
H3C_1 H 0.516171 0.733149 0.520545 0.044 Uiso 1 1 calc R U . . .
C1_1 C 0.36650(13) 0.70906(12) 0.69284(10) 0.0249(4) Uani 1 1 d . . . . .
H1A_1 H 0.422553 0.696057 0.723060 0.037 Uiso 1 1 calc R U . . .
H1B_1 H 0.315185 0.669513 0.710687 0.037 Uiso 1 1 calc R U . . .
H1C_1 H 0.349237 0.774812 0.698727 0.037 Uiso 1 1 calc R U . . .
C1_2 C 0.31867(11) 0.65335(11) 0.44316(9) 0.0165(3) Uani 1 1 d . . . . .
C2_2 C 0.37984(11) 0.70676(11) 0.39255(9) 0.0174(3) Uani 1 1 d . . . . .
C3_2 C 0.40355(12) 0.80025(12) 0.40924(9) 0.0199(3) Uani 1 1 d . . . . .
H3_2 H 0.376986 0.829133 0.452965 0.024 Uiso 1 1 calc R U . . .
C4_2 C 0.46366(12) 0.85065(13) 0.36436(10) 0.0241(4) Uani 1 1 d . . . . .
H4_2 H 0.478704 0.913117 0.377617 0.029 Uiso 1 1 calc R U . . .
C5_2 C 0.50289(13) 0.81015(13) 0.29903(10) 0.0271(4) Uani 1 1 d . . . . .
H5_2 H 0.544631 0.844813 0.267876 0.032 Uiso 1 1 calc R U . . .
C6_2 C 0.48047(12) 0.72000(13) 0.28049(10) 0.0247(4) Uani 1 1 d . . . . .
H6_2 H 0.506815 0.693030 0.235863 0.030 Uiso 1 1 calc R U . . .
C7_2 C 0.41944(11) 0.66609(12) 0.32571(9) 0.0193(4) Uani 1 1 d . . . . .
C8_2 C 0.39763(11) 0.57016(12) 0.30647(9) 0.0198(4) Uani 1 1 d . . . . .
C9_2 C 0.43416(12) 0.52415(13) 0.24127(10) 0.0248(4) Uani 1 1 d . . . . .
H9_2 H 0.472404 0.557651 0.206474 0.030 Uiso 1 1 calc R U . . .
C10_2 C 0.41488(13) 0.43161(14) 0.22782(10) 0.0282(4) Uani 1 1 d . . . . .
H10_2 H 0.440605 0.401625 0.184262 0.034 Uiso 1 1 calc R U . . .
C11_2 C 0.35779(13) 0.38137(13) 0.27768(11) 0.0283(4) Uani 1 1 d . . . . .
H11_2 H 0.345617 0.317207 0.268466 0.034 Uiso 1 1 calc R U . . .
C12_2 C 0.31916(12) 0.42500(13) 0.34022(10) 0.0248(4) Uani 1 1 d . . . . .
H12_2 H 0.279335 0.390963 0.373438 0.030 Uiso 1 1 calc R U . . .
C13_2 C 0.33820(11) 0.51987(12) 0.35544(9) 0.0194(3) Uani 1 1 d . . . . .
C14_2 C 0.30021(11) 0.56366(11) 0.42225(9) 0.0184(3) Uani 1 1 d . . . . .
H14_2 H 0.259772 0.527996 0.453796 0.022 Uiso 1 1 calc R U . . .
O1_3 O 0.2374(10) 0.2405(9) 0.5008(4) 0.045(2) Uani 0.321(6) 1 d D U P A -1
C1_3 C 0.2290(12) 0.3338(13) 0.5521(8) 0.050(3) Uani 0.321(6) 1 d D U P A -1
H1A_3 H 0.261322 0.387421 0.528226 0.059 Uiso 0.321(6) 1 calc R U P A -1
H1B_3 H 0.163243 0.350473 0.562531 0.059 Uiso 0.321(6) 1 calc R U P A -1
C2_3 C 0.2779(14) 0.3010(15) 0.6220(9) 0.046(3) Uani 0.321(6) 1 d D U P A -1
H2A_3 H 0.258491 0.337549 0.667254 0.055 Uiso 0.321(6) 1 calc R U P A -1
H2B_3 H 0.346372 0.305717 0.616059 0.055 Uiso 0.321(6) 1 calc R U P A -1
C3_3 C 0.2473(16) 0.1991(14) 0.6292(9) 0.041(3) Uani 0.321(6) 1 d D U P A -1
H3A_3 H 0.291436 0.161964 0.660327 0.049 Uiso 0.321(6) 1 calc R U P A -1
H3B_3 H 0.183609 0.193331 0.650681 0.049 Uiso 0.321(6) 1 calc R U P A -1
C4_3 C 0.2507(13) 0.1721(11) 0.5450(8) 0.043(3) Uani 0.321(6) 1 d D U P A -1
H4A_3 H 0.312244 0.144118 0.533594 0.051 Uiso 0.321(6) 1 calc R U P A -1
H4B_3 H 0.202473 0.124166 0.534908 0.051 Uiso 0.321(6) 1 calc R U P A -1
O1_4 O 0.2823(13) 0.2350(12) 0.5058(8) 0.047(3) Uani 0.179(6) 1 d D U P A -2
C1_4 C 0.3112(12) 0.3180(10) 0.5649(9) 0.044(3) Uani 0.179(6) 1 d D U P A -2
H1A_4 H 0.379544 0.321492 0.572739 0.053 Uiso 0.179(6) 1 calc R U P A -2
H1B_4 H 0.287386 0.379605 0.548280 0.053 Uiso 0.179(6) 1 calc R U P A -2
C2_4 C 0.261(3) 0.2824(16) 0.6340(12) 0.045(3) Uani 0.179(6) 1 d D U P A -2
H2A_4 H 0.200332 0.313876 0.639855 0.054 Uiso 0.179(6) 1 calc R U P A -2
H2B_4 H 0.298900 0.293877 0.680580 0.054 Uiso 0.179(6) 1 calc R U P A -2
C3_4 C 0.248(3) 0.1788(15) 0.6217(11) 0.043(3) Uani 0.179(6) 1 d D U P A -2
H3A_4 H 0.196587 0.153547 0.653264 0.052 Uiso 0.179(6) 1 calc R U P A -2
H3B_4 H 0.305883 0.143241 0.631740 0.052 Uiso 0.179(6) 1 calc R U P A -2
C4_4 C 0.2233(19) 0.1800(16) 0.5373(11) 0.046(3) Uani 0.179(6) 1 d D U P A -2
H4A_4 H 0.228195 0.116563 0.515293 0.055 Uiso 0.179(6) 1 calc R U P A -2
H4B_4 H 0.158902 0.203103 0.529684 0.055 Uiso 0.179(6) 1 calc R U P A -2

loop_
_atom_site_aniso_label
_atom_site_aniso_U_11
_atom_site_aniso_U_22
_atom_site_aniso_U_33
_atom_site_aniso_U_23
_atom_site_aniso_U_13
_atom_site_aniso_U_12
B1_1 0.0178(9) 0.0151(9) 0.0159(9) 0.0004(7) -0.0007(7) 0.0009(7)
P1_1 0.0222(2) 0.0178(2) 0.0181(2) -0.00184(16) -0.00571(17) 0.00464(16)
Cl1_1 0.0255(2) 0.0160(2) 0.0181(2) 0.00202(15) 0.00040(16) 0.00122(15)
C2_1 0.0328(10) 0.0240(9) 0.0308(10) -0.0047(8) -0.0133(8) 0.0135(8)
C3_1 0.0235(9) 0.0345(11) 0.0301(10) 0.0008(8) -0.0069(8) 0.0020(8)
C1_1 0.0341(10) 0.0216(9) 0.0190(8) -0.0009(7) -0.0074(7) 0.0031(7)
C1_2 0.0149(8) 0.0182(8) 0.0162(8) 0.0000(6) -0.0035(6) 0.0055(6)
C2_2 0.0162(8) 0.0209(8) 0.0152(8) -0.0001(6) -0.0030(6) 0.0061(6)
C3_2 0.0199(8) 0.0215(8) 0.0182(8) -0.0003(7) -0.0009(7) 0.0051(7)
C4_2 0.0249(9) 0.0228(9) 0.0247(9) 0.0013(7) 0.0006(7) 0.0006(7)
C5_2 0.0258(10) 0.0317(10) 0.0238(9) 0.0044(8) 0.0052(7) 0.0014(8)
C6_2 0.0231(9) 0.0327(10) 0.0183(8) -0.0010(7) 0.0027(7) 0.0081(7)
C7_2 0.0184(8) 0.0232(9) 0.0164(8) -0.0005(7) -0.0036(6) 0.0077(7)
C8_2 0.0181(8) 0.0238(9) 0.0174(8) -0.0032(7) -0.0067(7) 0.0087(7)
C9_2 0.0222(9) 0.0327(10) 0.0196(8) -0.0056(7) -0.0045(7) 0.0108(7)
C10_2 0.0243(9) 0.0363(11) 0.0240(9) -0.0142(8) -0.0071(7) 0.0131(8)
C11_2 0.0226(9) 0.0274(10) 0.0350(10) -0.0152(8) -0.0108(8) 0.0069(7)
C12_2 0.0209(9) 0.0242(9) 0.0293(9) -0.0085(7) -0.0067(7) 0.0030(7)
C13_2 0.0165(8) 0.0218(9) 0.0200(8) -0.0053(7) -0.0072(6) 0.0076(7)
C14_2 0.0171(8) 0.0196(8) 0.0185(8) -0.0006(7) -0.0031(6) 0.0040(6)
O1_3 0.060(6) 0.029(5) 0.044(2) -0.005(3) -0.011(4) 0.007(4)
C1_3 0.059(6) 0.035(4) 0.055(4) 0.001(4) -0.012(4) 0.007(4)
C2_3 0.059(6) 0.031(5) 0.047(4) -0.009(4) -0.018(4) 0.003(4)
C3_3 0.047(5) 0.025(5) 0.052(4) 0.002(4) -0.010(4) 0.005(5)
C4_3 0.051(6) 0.023(4) 0.055(4) 0.000(3) -0.014(4) 0.019(4)
O1_4 0.059(6) 0.032(5) 0.051(4) -0.007(4) -0.004(5) 0.011(5)
C1_4 0.056(6) 0.031(4) 0.045(4) -0.003(4) -0.016(4) 0.004(4)
C2_4 0.053(6) 0.033(5) 0.048(4) 0.001(4) -0.015(5) 0.002(5)
C3_4 0.054(6) 0.023(5) 0.053(4) 0.003(4) -0.009(5) 0.007(5)
C4_4 0.060(6) 0.026(5) 0.053(5) 0.000(4) -0.013(5) 0.011(5)

_geom_special_details            
;
 All esds (except the esd in the dihedral angle between two l.s. planes)
 are estimated using the full covariance matrix.  The cell esds are taken
 into account individually in the estimation of esds in distances, angles
 and torsion angles; correlations between esds in cell parameters are only
 used when they are defined by crystal symmetry.  An approximate (isotropic)
 treatment of cell esds is used for estimating esds involving l.s. planes.
;

loop_
_geom_bond_atom_site_label_1
_geom_bond_atom_site_label_2
_geom_bond_distance
_geom_bond_site_symmetry_2
_geom_bond_publ_flag
B1_1 C1_2 1.629(2) . ?
B1_1 B1_1 1.776(4) 2_565 ?
B1_1 Cl1_1 1.9719(19) . ?
B1_1 P1_1 1.9950(19) . ?
P1_1 C1_1 1.8030(18) . ?
P1_1 C3_1 1.808(2) . ?
P1_1 C2_1 1.8116(18) . ?
C2_1 H2A_1 0.9800 . ?
C2_1 H2B_1 0.9800 . ?
C2_1 H2C_1 0.9800 . ?
C3_1 H3A_1 0.9800 . ?
C3_1 H3B_1 0.9800 . ?
C3_1 H3C_1 0.9800 . ?
C1_1 H1A_1 0.9800 . ?
C1_1 H1B_1 0.9800 . ?
C1_1 H1C_1 0.9800 . ?
C1_2 C14_2 1.363(2) . ?
C1_2 C2_2 1.463(2) . ?
C2_2 C3_2 1.413(2) . ?
C2_2 C7_2 1.425(2) . ?
C3_2 C4_2 1.372(2) . ?
C3_2 H3_2 0.9500 . ?
C4_2 C5_2 1.401(3) . ?
C4_2 H4_2 0.9500 . ?
C5_2 C6_2 1.371(3) . ?
C5_2 H5_2 0.9500 . ?
C6_2 C7_2 1.411(2) . ?
C6_2 H6_2 0.9500 . ?
C7_2 C8_2 1.450(2) . ?
C8_2 C13_2 1.407(2) . ?
C8_2 C9_2 1.419(2) . ?
C9_2 C10_2 1.375(3) . ?
C9_2 H9_2 0.9500 . ?
C10_2 C11_2 1.397(3) . ?
C10_2 H10_2 0.9500 . ?
C11_2 C12_2 1.377(3) . ?
C11_2 H11_2 0.9500 . ?
C12_2 C13_2 1.413(2) . ?
C12_2 H12_2 0.9500 . ?
C13_2 C14_2 1.435(2) . ?
C14_2 H14_2 0.9500 . ?
O1_3 C4_3 1.263(16) . ?
O1_3 C1_3 1.615(18) . ?
C1_3 C2_3 1.49(2) . ?
C1_3 H1A_3 0.9900 . ?
C1_3 H1B_3 0.9900 . ?
C2_3 C3_3 1.531(10) . ?
C2_3 H2A_3 0.9900 . ?
C2_3 H2B_3 0.9900 . ?
C3_3 C4_3 1.53(2) . ?
C3_3 H3A_3 0.9900 . ?
C3_3 H3B_3 0.9900 . ?
C4_3 H4A_3 0.9900 . ?
C4_3 H4B_3 0.9900 . ?
O1_4 C4_4 1.28(2) . ?
O1_4 C1_4 1.631(19) . ?
C1_4 C2_4 1.50(2) . ?
C1_4 H1A_4 0.9900 . ?
C1_4 H1B_4 0.9900 . ?
C2_4 C3_4 1.513(15) . ?
C2_4 H2A_4 0.9900 . ?
C2_4 H2B_4 0.9900 . ?
C3_4 C4_4 1.52(2) . ?
C3_4 H3A_4 0.9900 . ?
C3_4 H3B_4 0.9900 . ?
C4_4 H4A_4 0.9900 . ?
C4_4 H4B_4 0.9900 . ?

loop_
_geom_angle_atom_site_label_1
_geom_angle_atom_site_label_2
_geom_angle_atom_site_label_3
_geom_angle
_geom_angle_site_symmetry_1
_geom_angle_site_symmetry_3
_geom_angle_publ_flag
C1_2 B1_1 B1_1 119.51(8) . 2_565 ?
C1_2 B1_1 Cl1_1 109.03(11) . . ?
B1_1 B1_1 Cl1_1 108.83(13) 2_565 . ?
C1_2 B1_1 P1_1 103.67(11) . . ?
B1_1 B1_1 P1_1 117.10(11) 2_565 . ?
Cl1_1 B1_1 P1_1 96.05(8) . . ?
C1_1 P1_1 C3_1 104.91(9) . . ?
C1_1 P1_1 C2_1 104.76(9) . . ?
C3_1 P1_1 C2_1 103.19(9) . . ?
C1_1 P1_1 B1_1 115.67(8) . . ?
C3_1 P1_1 B1_1 118.28(8) . . ?
C2_1 P1_1 B1_1 108.55(8) . . ?
P1_1 C2_1 H2A_1 109.5 . . ?
P1_1 C2_1 H2B_1 109.5 . . ?
H2A_1 C2_1 H2B_1 109.5 . . ?
P1_1 C2_1 H2C_1 109.5 . . ?
H2A_1 C2_1 H2C_1 109.5 . . ?
H2B_1 C2_1 H2C_1 109.5 . . ?
P1_1 C3_1 H3A_1 109.5 . . ?
P1_1 C3_1 H3B_1 109.5 . . ?
H3A_1 C3_1 H3B_1 109.5 . . ?
P1_1 C3_1 H3C_1 109.5 . . ?
H3A_1 C3_1 H3C_1 109.5 . . ?
H3B_1 C3_1 H3C_1 109.5 . . ?
P1_1 C1_1 H1A_1 109.5 . . ?
P1_1 C1_1 H1B_1 109.5 . . ?
H1A_1 C1_1 H1B_1 109.5 . . ?
P1_1 C1_1 H1C_1 109.5 . . ?
H1A_1 C1_1 H1C_1 109.5 . . ?
H1B_1 C1_1 H1C_1 109.5 . . ?
C14_2 C1_2 C2_2 116.58(14) . . ?
C14_2 C1_2 B1_1 121.39(15) . . ?
C2_2 C1_2 B1_1 121.89(14) . . ?
C3_2 C2_2 C7_2 117.52(15) . . ?
C3_2 C2_2 C1_2 121.01(14) . . ?
C7_2 C2_2 C1_2 121.46(15) . . ?
C4_2 C3_2 C2_2 122.14(16) . . ?
C4_2 C3_2 H3_2 118.9 . . ?
C2_2 C3_2 H3_2 118.9 . . ?
C3_2 C4_2 C5_2 120.11(17) . . ?
C3_2 C4_2 H4_2 119.9 . . ?
C5_2 C4_2 H4_2 119.9 . . ?
C6_2 C5_2 C4_2 119.34(17) . . ?
C6_2 C5_2 H5_2 120.3 . . ?
C4_2 C5_2 H5_2 120.3 . . ?
C5_2 C6_2 C7_2 121.94(16) . . ?
C5_2 C6_2 H6_2 119.0 . . ?
C7_2 C6_2 H6_2 119.0 . . ?
C6_2 C7_2 C2_2 118.93(16) . . ?
C6_2 C7_2 C8_2 121.53(15) . . ?
C2_2 C7_2 C8_2 119.53(15) . . ?
C13_2 C8_2 C9_2 118.39(16) . . ?
C13_2 C8_2 C7_2 118.35(15) . . ?
C9_2 C8_2 C7_2 123.26(17) . . ?
C10_2 C9_2 C8_2 120.80(18) . . ?
C10_2 C9_2 H9_2 119.6 . . ?
C8_2 C9_2 H9_2 119.6 . . ?
C9_2 C10_2 C11_2 120.55(17) . . ?
C9_2 C10_2 H10_2 119.7 . . ?
C11_2 C10_2 H10_2 119.7 . . ?
C12_2 C11_2 C10_2 119.88(17) . . ?
C12_2 C11_2 H11_2 120.1 . . ?
C10_2 C11_2 H11_2 120.1 . . ?
C11_2 C12_2 C13_2 120.65(18) . . ?
C11_2 C12_2 H12_2 119.7 . . ?
C13_2 C12_2 H12_2 119.7 . . ?
C8_2 C13_2 C12_2 119.68(15) . . ?
C8_2 C13_2 C14_2 120.15(15) . . ?
C12_2 C13_2 C14_2 120.12(16) . . ?
C1_2 C14_2 C13_2 123.92(16) . . ?
C1_2 C14_2 H14_2 118.0 . . ?
C13_2 C14_2 H14_2 118.0 . . ?
C4_3 O1_3 C1_3 108.3(6) . . ?
C2_3 C1_3 O1_3 99.2(13) . . ?
C2_3 C1_3 H1A_3 111.9 . . ?
O1_3 C1_3 H1A_3 111.9 . . ?
C2_3 C1_3 H1B_3 111.9 . . ?
O1_3 C1_3 H1B_3 111.9 . . ?
H1A_3 C1_3 H1B_3 109.6 . . ?
C1_3 C2_3 C3_3 103.6(16) . . ?
C1_3 C2_3 H2A_3 111.0 . . ?
C3_3 C2_3 H2A_3 111.0 . . ?
C1_3 C2_3 H2B_3 111.0 . . ?
C3_3 C2_3 H2B_3 111.0 . . ?
H2A_3 C2_3 H2B_3 109.0 . . ?
C4_3 C3_3 C2_3 98.8(14) . . ?
C4_3 C3_3 H3A_3 112.0 . . ?
C2_3 C3_3 H3A_3 112.0 . . ?
C4_3 C3_3 H3B_3 112.0 . . ?
C2_3 C3_3 H3B_3 112.0 . . ?
H3A_3 C3_3 H3B_3 109.7 . . ?
O1_3 C4_3 C3_3 112.9(13) . . ?
O1_3 C4_3 H4A_3 109.0 . . ?
C3_3 C4_3 H4A_3 109.0 . . ?
O1_3 C4_3 H4B_3 109.0 . . ?
C3_3 C4_3 H4B_3 109.0 . . ?
H4A_3 C4_3 H4B_3 107.8 . . ?
C4_4 O1_4 C1_4 110.2(12) . . ?
C2_4 C1_4 O1_4 98.2(13) . . ?
C2_4 C1_4 H1A_4 112.1 . . ?
O1_4 C1_4 H1A_4 112.1 . . ?
C2_4 C1_4 H1B_4 112.1 . . ?
O1_4 C1_4 H1B_4 112.1 . . ?
H1A_4 C1_4 H1B_4 109.8 . . ?
C1_4 C2_4 C3_4 106.3(19) . . ?
C1_4 C2_4 H2A_4 110.5 . . ?
C3_4 C2_4 H2A_4 110.5 . . ?
C1_4 C2_4 H2B_4 110.5 . . ?
C3_4 C2_4 H2B_4 110.5 . . ?
H2A_4 C2_4 H2B_4 108.7 . . ?
C2_4 C3_4 C4_4 99.1(17) . . ?
C2_4 C3_4 H3A_4 112.0 . . ?
C4_4 C3_4 H3A_4 112.0 . . ?
C2_4 C3_4 H3B_4 112.0 . . ?
C4_4 C3_4 H3B_4 112.0 . . ?
H3A_4 C3_4 H3B_4 109.6 . . ?
O1_4 C4_4 C3_4 105.8(18) . . ?
O1_4 C4_4 H4A_4 110.6 . . ?
C3_4 C4_4 H4A_4 110.6 . . ?
O1_4 C4_4 H4B_4 110.6 . . ?
C3_4 C4_4 H4B_4 110.6 . . ?
H4A_4 C4_4 H4B_4 108.7 . . ?

_refine_diff_density_max         0.259
_refine_diff_density_min         -0.252
_refine_diff_density_rms         0.045

_shelx_res_file                  
;
TITL test_a.res in P4(2)/n
    test_a.res
    created by SHELXL-2018/3 at 13:31:58 on 24-Aug-2021
REM Old TITL test in P4(2)/n
REM SHELXT solution in P4(2)/n
REM R1 0.119,  Rweak 0.005,  Alpha 0.020,  Orientation as input
REM Formula found by SHELXT:  C38 B2 O P2 Cl2
CELL  0.71073  14.3363  14.3363  17.5079   90.000   90.000   90.000
ZERR   34.000   0.0013   0.0013   0.0024    0.000    0.000    0.000
LATT  1
SYMM 1/2-X, 1/2-Y, Z
SYMM -Y, 1/2+X, 1/2+Z
SYMM 1/2+Y, -X, 1/2+Z
SFAC C H B O P CL
UNIT 152 176 8 4 8 8
TEMP -173.150
SIZE 0.222 0.266 0.273
L.S. 10
BOND $H
LIST 4
acta 52
shel 999 0.81
omit 1   1   0
omit -1   3   1
FMAP 2
PLAN 20
WGHT    0.036000    1.680500
FVAR       0.40571   0.64247
RESI 1 MAIN
B1    3    0.280400    0.696038    0.523512    11.00000    0.01783    0.01505 =
         0.01587    0.00044   -0.00066    0.00091
P1    5    0.389566    0.684790    0.593572    11.00000    0.02216    0.01775 =
         0.01809   -0.00184   -0.00571    0.00464
CL1   6    0.202882    0.601405    0.575003    11.00000    0.02545    0.01597 =
         0.01805    0.00202    0.00040    0.00122
C2    1    0.429863    0.565038    0.592128    11.00000    0.03283    0.02395 =
         0.03077   -0.00466   -0.01334    0.01346
AFIX 137
H2A   2    0.482838    0.558193    0.627057    11.00000   -1.50000
H2B   2    0.449366    0.548491    0.540219    11.00000   -1.50000
H2C   2    0.379183    0.523649    0.608327    11.00000   -1.50000
AFIX   0
C3    1    0.493689    0.750587    0.571441    11.00000    0.02351    0.03448 =
         0.03008    0.00078   -0.00690    0.00204
AFIX 137
H3A   2    0.541994    0.736866    0.609420    11.00000   -1.50000
H3B   2    0.479347    0.817414    0.572361    11.00000   -1.50000
H3C   2    0.516171    0.733149    0.520545    11.00000   -1.50000
AFIX   0
C1    1    0.366504    0.709063    0.692840    11.00000    0.03406    0.02155 =
         0.01904   -0.00088   -0.00744    0.00310
AFIX 137
H1A   2    0.422553    0.696057    0.723060    11.00000   -1.50000
H1B   2    0.315185    0.669513    0.710687    11.00000   -1.50000
H1C   2    0.349237    0.774812    0.698727    11.00000   -1.50000
AFIX   0
RESI 0
RESI 2 PHEN
C1    1    0.318670    0.653355    0.443160    11.00000    0.01490    0.01822 =
         0.01625    0.00001   -0.00354    0.00547
C2    1    0.379844    0.706758    0.392547    11.00000    0.01624    0.02088 =
         0.01516   -0.00012   -0.00303    0.00614
C3    1    0.403546    0.800246    0.409241    11.00000    0.01989    0.02147 =
         0.01820   -0.00032   -0.00091    0.00508
AFIX  43
H3    2    0.376986    0.829133    0.452965    11.00000   -1.20000
AFIX   0
C4    1    0.463662    0.850646    0.364360    11.00000    0.02486    0.02279 =
         0.02473    0.00125    0.00061    0.00063
AFIX  43
H4    2    0.478704    0.913117    0.377617    11.00000   -1.20000
AFIX   0
C5    1    0.502894    0.810148    0.299029    11.00000    0.02576    0.03167 =
         0.02379    0.00440    0.00519    0.00143
AFIX  43
H5    2    0.544631    0.844813    0.267876    11.00000   -1.20000
AFIX   0
C6    1    0.480472    0.719998    0.280487    11.00000    0.02312    0.03271 =
         0.01830   -0.00104    0.00266    0.00811
AFIX  43
H6    2    0.506815    0.693030    0.235863    11.00000   -1.20000
AFIX   0
C7    1    0.419440    0.666089    0.325710    11.00000    0.01838    0.02316 =
         0.01642   -0.00055   -0.00362    0.00774
C8    1    0.397627    0.570161    0.306466    11.00000    0.01812    0.02381 =
         0.01737   -0.00320   -0.00667    0.00869
C9    1    0.434158    0.524145    0.241269    11.00000    0.02217    0.03274 =
         0.01959   -0.00556   -0.00452    0.01076
AFIX  43
H9    2    0.472404    0.557651    0.206474    11.00000   -1.20000
AFIX   0
C10   1    0.414876    0.431611    0.227822    11.00000    0.02434    0.03632 =
         0.02397   -0.01421   -0.00710    0.01306
AFIX  43
H10   2    0.440605    0.401625    0.184262    11.00000   -1.20000
AFIX   0
C11   1    0.357786    0.381367    0.277677    11.00000    0.02265    0.02738 =
         0.03498   -0.01525   -0.01082    0.00690
AFIX  43
H11   2    0.345617    0.317207    0.268466    11.00000   -1.20000
AFIX   0
C12   1    0.319164    0.425000    0.340216    11.00000    0.02088    0.02416 =
         0.02927   -0.00853   -0.00669    0.00304
AFIX  43
H12   2    0.279335    0.390963    0.373438    11.00000   -1.20000
AFIX   0
C13   1    0.338196    0.519873    0.355444    11.00000    0.01653    0.02182 =
         0.01996   -0.00533   -0.00715    0.00755
C14   1    0.300209    0.563658    0.422250    11.00000    0.01714    0.01963 =
         0.01851   -0.00062   -0.00305    0.00400
AFIX  43
H14   2    0.259772    0.527996    0.453796    11.00000   -1.20000
AFIX   0
RESI 0

SAME_THF O1 > C4
SIMU 0.01 O1_3 > C4_4
RESI 3 THF
PART -1  20.5
O1    4    0.237425    0.240526    0.500838    20.50000    0.06043    0.02903 =
         0.04432   -0.00460   -0.01100    0.00742
C1    1    0.229033    0.333795    0.552106    20.50000    0.05950    0.03465 =
         0.05460    0.00072   -0.01172    0.00693
AFIX  23
H1A   2    0.261322    0.387421    0.528226    20.50000   -1.20000
H1B   2    0.163243    0.350473    0.562531    20.50000   -1.20000
AFIX   0
C2    1    0.277863    0.300957    0.621999    20.50000    0.05877    0.03109 =
         0.04739   -0.00912   -0.01803    0.00325
AFIX  23
H2A   2    0.258491    0.337549    0.667254    20.50000   -1.20000
H2B   2    0.346372    0.305717    0.616059    20.50000   -1.20000
AFIX   0
C3    1    0.247254    0.199060    0.629249    20.50000    0.04715    0.02471 =
         0.05171    0.00162   -0.00976    0.00457
AFIX  23
H3A   2    0.291436    0.161964    0.660327    20.50000   -1.20000
H3B   2    0.183609    0.193331    0.650681    20.50000   -1.20000
AFIX   0
C4    1    0.250652    0.172088    0.544965    20.50000    0.05115    0.02261 =
         0.05493   -0.00040   -0.01437    0.01900
AFIX  23
H4A   2    0.312244    0.144118    0.533594    20.50000   -1.20000
H4B   2    0.202473    0.124166    0.534908    20.50000   -1.20000
AFIX   0

RESI 4 THF
PART -2 -20.5
O1    4    0.282257    0.234999    0.505804   -20.50000    0.05921    0.03208 =
         0.05115   -0.00666   -0.00380    0.01148

C1    1    0.311249    0.318050    0.564864   -20.50000    0.05571    0.03066 =
         0.04524   -0.00268   -0.01648    0.00438
AFIX  23
H1A   2    0.379544    0.321492    0.572739   -20.50000   -1.20000
H1B   2    0.287386    0.379605    0.548280   -20.50000   -1.20000
AFIX   0
C2    1    0.261386    0.282400    0.634045   -20.50000    0.05344    0.03303 =
         0.04841    0.00087   -0.01519    0.00150
AFIX  23
H2A   2    0.200332    0.313876    0.639855   -20.50000   -1.20000
H2B   2    0.298900    0.293877    0.680580   -20.50000   -1.20000
AFIX   0
C3    1    0.247989    0.178823    0.621682   -20.50000    0.05366    0.02348 =
         0.05322    0.00303   -0.00949    0.00669
AFIX  23
H3A   2    0.196587    0.153547    0.653264   -20.50000   -1.20000
H3B   2    0.305883    0.143241    0.631740   -20.50000   -1.20000
AFIX   0
C4    1    0.223311    0.179994    0.537285   -20.50000    0.05951    0.02610 =
         0.05283    0.00046   -0.01283    0.01067
AFIX  23
H4A   2    0.228195    0.116563    0.515293   -20.50000   -1.20000
H4B   2    0.158902    0.203103    0.529684   -20.50000   -1.20000
AFIX   0
HKLF 4


REM  test_a.res in P4(2)/n
REM wR2 = 0.0838, GooF = S = 1.063, Restrained GooF = 1.046 for all data
REM R1 = 0.0320 for 2881 Fo > 4sig(Fo) and 0.0461 for all 3540 data
REM 275 parameters refined using 160 restraints

END

WGHT      0.0360      1.6805

REM Highest difference peak  0.259,  deepest hole -0.252,  1-sigma level  0.045
Q1    1   0.2500  0.7500  0.5236  10.50000  0.05    0.26
Q2    1   0.3093  0.6714  0.4837  11.00000  0.05    0.24
Q3    1   0.4166  0.6792  0.3640  11.00000  0.05    0.21
Q4    1   0.4050  0.6128  0.5962  11.00000  0.05    0.21
Q5    1   0.4546  0.8176  0.3928  11.00000  0.05    0.21
Q6    1   0.4421  0.7242  0.5806  11.00000  0.05    0.20
Q7    1   0.1755  0.1405  0.5104  11.00000  0.05    0.20
Q8    1   0.4126  0.5608  0.2736  11.00000  0.05    0.19
Q9    1   0.3847  0.6937  0.3480  11.00000  0.05    0.19
Q10   1   0.3817  0.6912  0.6476  11.00000  0.05    0.19
Q11   1   0.4154  0.6165  0.3229  11.00000  0.05    0.19
Q12   1   0.3203  0.5505  0.3842  11.00000  0.05    0.19
Q13   1   0.3523  0.6786  0.4183  11.00000  0.05    0.19
Q14   1   0.4025  0.7465  0.4014  11.00000  0.05    0.18
Q15   1   0.3986  0.0587  0.4780  11.00000  0.05    0.18
Q16   1   0.4433  0.5410  0.2867  11.00000  0.05    0.18
Q17   1   0.4892  0.8242  0.3360  11.00000  0.05    0.18
Q18   1   0.3324  0.4783  0.3506  11.00000  0.05    0.18
Q19   1   0.3303  0.7041  0.5593  11.00000  0.05    0.18
Q20   1   0.4161  0.4835  0.2372  11.00000  0.05    0.16
;
_shelx_res_checksum              12659

_exptl_crystal_recrystallization_method 
'Re-crystallisation from solvent: THF, hexane'
_chemical_properties_physical    Air-sensitive,Moisture-sensitive
